# Supplementary material for: Multiplex serological screening of wild boar as sentinels of emerging zoonoses: HEV, WNV, and TBEV distribution in Saxony, Germany
Source: One Health. 2025 Nov 19;21:101283. doi: 10.1016/j.onehlt.2025.101283 (PMC12685552; doi:10.1016/j.onehlt.2025.101283)
Supplement: Supplementary file 1 — Supplementary material 1 [file mmc1.xlsx]

## Sheet: Overview
Multiplex serological screening of wild boar as sentinels of emerging zoonoses: HEV, WNV, and TBEV distribution in Saxony, Germany
Lydia Kasper, Balal Sadeghi, Paul Deutschmann, Franziska Stoek, Ute Ziegler, Anne Balkema-Buschmann, Martin H. Groschup and Martin Eiden
Supplementary material 1:
Supplementary tables

## Sheet: S1_BMBA_HEV
Supplementary Table S1: Domestic pig sera tested for antibodies against Hepatitis E virus (HEV) with the bead-based multiplex binding assay (BMBA).
HEV BMBA establishment: ELISA status and BMBA raw data of pre-tested domestic pig serum samples. Related to Figure 1
Sample ID	HEV ID Screen ELISA (S/P%) a, b	HEV ID Screen ELISA result a, b	HEV BMBA (MFI)	HEV BMBA (relative MFI) c
S.B. 1	2.15259	negative	59.25	0.755234
S.B. 2	2.98819	negative	32.25	0.411077
S.B. 3	4.45958	negative	39.75	0.506676
S.B. 4	12.6703	negative	34.25	0.43657
S.B. 5	2.56131	negative	161.75	2.06176
S.B. 6	6.13079	negative	58.25	0.742487
S.B. 7	1.18983	negative	45.75	0.583155
S.B. 8	3.34242	negative	32.75	0.41745
S.B. 9	4.44142	negative	158.75	2.02352
S.B. 10	7.31154	negative	34.25	0.43657
S.B. 11	71.0718	positive	350.25	4.46448
S.B. 12	2.0436	negative	34.25	0.43657
S.B. 13	7.08447	negative	67.75	0.86358
S.B. 14	6.1762	negative	36.25	0.462063
S.B. 15	7.11172	negative	93.75	1.19499
S.B. 16	5.14986	negative	50.75	0.646888
S.B. 17	6.43052	negative	124.75	1.59013
S.B. 18	8.8465	negative	123.75	1.57739
S.B. 19	3.86013	negative	26.75	0.340971
S.B. 20	12.5704	negative	88.75	1.13126
S.B. 21	2.03451	negative	130.25	1.66024
S.B. 22	168.992	positive	1186.25	15.1206
S.B. 23	2.56131	negative	186.25	2.37405
S.B. 24	31.6712	negative	117.25	1.49453
S.B. 25	13.9146	negative	52.75	0.672381
S.B. 26	58.1653	negative	452.25	5.76463
S.B. 27	290.345	positive	11842.8	150.954
S.B. 28	7.83833	negative	143.75	1.83232
S.B. 29	300.863	positive	7648.75	97.4953
S.B. 30	9.95459	negative	61.25	0.780727
S.B. 31	97.3297	positive	363.25	4.63019
S.B. 32	5.44051	negative	76.25	0.971926
S.B. 33	4.29609	negative	44.75	0.570409
S.B. 34	316.412	positive	11684.8	148.94
S.B. 35	2.60672	negative	105.25	1.34158
S.B. 36	6.34877	negative	120.75	1.53915
S.B. 37	2.79746	negative	22.75	0.289984
S.B. 38	3.55132	negative	124.25	1.58376
S.B. 39	3.26067	negative	70.75	0.90182
S.B. 40	19.6458	negative	75.25	0.959179
S.B. 41	1.7257	negative	17.25	0.219878
S.B. 42	2.75204	negative	46.25	0.589529
S.B. 43	231.671	positive	2429.75	30.971
S.B. 44	306.376	positive	9291.75	118.438
S.B. 45	340.627	positive	5582.25	71.1545
S.B. 46	107.748	positive	203.75	2.59711
S.B. 47	320.799	positive	4100.75	52.2705
S.B. 48	104.705	positive	336.25	4.28603
S.B. 49	1.60763	negative	44.25	0.564036
S.B. 50	4.22343	negative	49.75	0.634142
S.B. 51	185.268	positive	8636.25	110.083
S.B. 52	321.262	positive	13748.8	175.249
S.B. 53	276.721	positive	12045.2	153.536
S.B. 54	331.898	positive	16198.2	206.472
S.B. 55	224.242	positive	4321.75	55.0875
S.B. 56	158.919	positive	10524.2	134.148
S.B. 57	280.727	positive	7035.75	89.6817
S.B. 58	307.702	positive	15578.8	198.576
S.B. 59	302.543	positive	13735.8	175.084
S.B. 60	188.329	positive	2818.75	35.9294
S.B. 61	282.507	positive	8336.75	106.265
S.B. 62	255.758	positive	14160.2	180.495
S.B. 63	233.243	positive	7265.75	92.6134
S.B. 64	34.0599	negative	107.75	1.37344
S.B. 65	10.2543	negative	53.75	0.685128
S.B. 66	276.303	positive	6334.25	80.7399
S.B. 67	283.642	positive	12726.8	162.222
S.B. 68	264.805	positive	8995.25	114.659
S.B. 69	345.958	positive	17338.2	221.003
S.B. 70	299.382	positive	14239.8	181.508
S.B. 71	327.112	positive	17097.2	217.931
S.B. 72	308.183	positive	13605.8	173.427
S.B. 73	325.213	positive	15141.8	193.005
S.B. 74	130.854	positive	3759.25	47.9175
S.B. 75	326.712	positive	16592.2	211.494
S.B. 76	112.098	positive	5141.25	65.5333
S.B. 77	342.943	positive	16690.2	212.743
S.B. 78	352.543	positive	15602.2	198.875
S.B. 79	315.677	positive	8803.25	112.211
S.B. 80	326.104	positive	11410.2	145.442
S.B. 81	343.851	positive	17612.2	224.496
S.B. 82	325.604	positive	16129.8	205.599
S.B. 83	330.109	positive	16355.8	208.48
S.B. 84	341.29	positive	16172.8	206.147
S.B. 85	337.657	positive	15123.2	192.77
S.B. 86	335.995	positive	17073.2	217.625
S.B. 87	340.118	positive	17185.8	219.059
S.B. 89	170.854	positive	5579.25	71.1163
S.B. 90	335.682	positive	17031.2	217.09
S.B. 91	325.462	positive	11607.2	147.953
S.B. 92	325.524	positive	14683.2	187.161
S.B. 93	340.97	positive	15028.8	191.565
S.B. 94	209.774	positive	11090.2	141.363
S.B. 95	298.805	positive	13974.8	178.13
S.B. 96	270.971	positive	8535.75	108.802
S.B. 97	83.2159	positive	1103.75	14.069
S.B. 98	324.659	positive	15056.2	191.915
S.B. 99	1.5942	negative	28.75	0.366464
S.B. 100	263.266	positive	16937.2	215.892
S.B. 101	347.57	positive	14742.8	187.919
S.B. 102	348.132	positive	17329.2	220.888
S.B. 103	315.268	positive	15623.8	199.149
S.B. 104	336.297	positive	16184.2	206.294
S.B. 105	330.518	positive	17030.8	217.084
S.B. 106	44.2611	negative	626.75	7.98891
S.B. 107	28.7523	negative	1206.25	15.3755
S.B. 108	128.467	positive	2057.75	26.2292
S.B. 109	38.7229	negative	209.75	2.67359
S.B. 110	334.094	positive	14343.8	182.834
S.B. 111	99.5541	positive	442.25	5.63717
S.B. 112	290.083	positive	9849.25	125.544
S.B. 113	88.1388	positive	5333.75	67.987
S.B. 114	10.5413	negative	141.75	1.80683
S.B. 115	4.27183	negative	97.25	1.2396
S.B. 116	3.43351	negative	83.25	1.06115
S.B. 117	2.73789	negative	67.75	0.86358
S.B. 118	1.9085	negative	41.25	0.525796
S.B. 119	2.92518	negative	42.25	0.538542
S.B. 120	3.70106	negative	53.25	0.678755
S.B. 121	2.54169	negative	34.75	0.442943
S.B. 122	7.85695	negative	55.75	0.710621
S.B. 123	3.07679	negative	41.25	0.525796
S.B. 124	5.77901	negative	51.25	0.653262
S.B. 125	1.87283	negative	28.25	0.360091
S.B. 126	2.78248	negative	38.75	0.493929
S.B. 127	3.79916	negative	31.25	0.39833
S.B. 128	1.58744	negative	25.75	0.328224
S.B. 129	2.64871	negative	62.75	0.799847
S.B. 130	2.47927	negative	16.75	0.213505
S.B. 131	1.78364	negative	27.25	0.347344
S.B. 132	2.21172	negative	53.25	0.678755
S.B. 133	2.8895	negative	32.75	0.41745
S.B. 134	6.8046	negative	67.75	0.86358
S.B. 135	8.03532	negative	21.25	0.270865
S.B. 136	35.5302	negative	75.25	0.959179
S.B. 137	7.14349	negative	49.75	0.634142
S.B. 138	290.886	positive	2660.75	33.9154
S.B. 139	12.1823	negative	12.75	0.162519
S.B. 140	132.543	positive	287.25	3.66145
S.B. 141	6.61732	negative	9.75	0.124279
S.B. 142	297.967	positive	5625.75	71.709
S.B. 143	7.13458	negative	54.25	0.691501
S.B. 144	8.4188	negative	38.75	0.493929
S.B. 145	23.4014	negative	18.75	0.238998
S.B. 146	4.51262	negative	29.75	0.37921
S.B. 147	242.237	positive	2272.75	28.9698
S.B. 148	10.47	negative	58.25	0.742487
S.B. 149	2.76465	negative	11.25	0.143399
S.B. 150	84.2148	positive	155.75	1.98528
S.B. 151	136.137	positive	587.25	7.48542
S.B. 152	25.9788	negative	254.25	3.24081
S.B. 153	3.78517	negative	38.75	0.493929
S.B. 154	149.122	positive	273.75	3.48937
S.B. 155	27.9675	negative	67.75	0.86358
S.B. 156	3.90618	negative	27.75	0.353717
S.B. 157	18.8531	negative	33.25	0.423823
S.B. 158	124.891	positive	322.75	4.11395
S.B. 159	134.166	positive	240.25	3.06236
S.B. 160	17.2568	negative	47.75	0.608649
S.B. 161	74.369	positive	137.75	1.75584
S.B. 162	11.6294	negative	65.25	0.831713
S.B. 163	18.648	negative	59.25	0.755234
S.B. 164	58.129	negative	72.25	0.920939
S.B. 165	3.3265	negative	27.25	0.347344
S.B. 166	2.18496	negative	154.75	1.97253
S.B. 167	8.87363	negative	332.75	4.24142
S.B. 168	3.05003	negative	9.25	0.117906
S.B. 169	4.34317	negative	24.75	0.315478
S.B. 170	2.52386	negative	21.75	0.277238
S.B. 171	2.1047	negative	30.75	0.391957
S.B. 172	1.84607	negative	9.25	0.117906
S.B. 173	3.89726	negative	26.75	0.340971
S.B. 174	1.99768	negative	28.75	0.366464
S.B. 175	2.17605	negative	72.75	0.927313
S.B. 176	1.39124	negative	16.75	0.213505
S.B. 177	5.06555	negative	22.25	0.283611
S.B. 178	0.561848	negative	56.75	0.723368
S.B. 179	4.22724	negative	18.25	0.232625
S.B. 180	2.43467	negative	27.75	0.353717
Pig 18	101.086	positive	5800.75	73.9396
Pig 19	131.603	positive	7023.25	89.5223
Pig Neg ctrl 24.03.16	-3.179	negative	72.75	0.927313
MFI: Mean fluorescence intensity
a Suluku R et al., Viruses 16, 2024. https://doi.org/10.3390/v16040558.
b HEV ELISA (ID Screen® Hepatitis E Indirect Multispecies ELISA): positive when S/P% (OD sample / OD positive control % × 100) ≥ 70; doubtful when S/P% > 60 and < 70; negative when S/P% ≤ 60
c Relative MFI = MFI [sample] / MFI [positive control] * 100. Positive control: "Pig 23"

## Sheet: S2_BMBA_WNV_TBEV
Supplementary Table S2: Wild boar sera tested for antibodies against West Nile virus (WNV) and tick-borne encephalitis virus (TBEV) with the BMBA.
WNV and TBEV BMBA establishment: Virus neutralization test (VNT) status and BMBA raw data of pre-tested wild boar serum samples (Saxony / Saxony-Anhalt 2020/21). Related to Figure 1
Sample ID	WNV VNT (ND50) a,b	WNV VNT result a,b	WNV BMBA (MFI)	WNV BMBA (relative MFI) c	TBEV VNT result a,b	TBEV VNT (ND50) a,b	TBEV BMBA (MFI)	TBEV BMBA (relative MFI) c
WS/20/03	480	positive	n.a.	n.a.	30	negative	n.a.	n.a.
WS/20/07	60	negative	351.5	6.51318	100	positive	208	2.846
WS/20/09	255	positive	356	6.59656	30	negative	19.5	0.266813
WS/20/10	160	positive	58	1.07472	20	negative	18	0.246289
WS/20/11	40	negative	346	6.41127	80	positive	1275	17.4454
WS/20/12	960	positive	379	7.02275	15	negative	563.5	7.7102
WS/20/13	65	negative	n.a.	n.a.	1920	positive	313.3	3.83544
WS/20/14	640	positive	147	2.72386	40	negative	80.5	1.10146
WS/20/18	10	negative	75.5	1.39899	< 10	negative	72	0.985154
WS/20/21	70	negative	28	0.518831	< 10	negative	27.5	0.376274
WS/20/22	640	positive	1923	35.6326	800	positive	2876	39.3514
WS/20/23	15	negative	15.5	0.28721	110	positive	6325.5	86.5499
WS/20/28	480	positive	1925	35.6696	30	negative	29.5	0.40364
WS/20/31	40	negative	41	0.759716	140	positive	3373	46.1517
WS/20/34	60	negative	25	0.463242	55	negative	3945	53.9782
WS/20/35	60	negative	657	12.174	30	negative	98	1.3409
WS/20/38	20	negative	8.5	0.157502	< 10	negative	13.5	0.184716
WS/20/40	240	positive	119.5	2.2143	20	negative	18.5	0.25313
WS/20/41	< 10	negative	37	0.685598	< 10	negative	37	0.50626
WS/20/43	160	positive	9601.5	177.913	< 10	negative	5551	75.9527
WS/20/44	80	positive	89.5	1.65841	< 10	negative	18	0.246289
WS/20/47	120	positive	452.5	8.38468	20	negative	39.5	0.540467
WS/20/48	240	positive	944	17.492	< 10	negative	19.5	0.266813
WS/20/50	40	negative	33.5	0.620744	160	positive	4981	68.1535
WS/20/51	960	positive	320	5.92949	< 10	negative	56	0.766231
WS/20/52	60	negative	506	9.37601	80	positive	5394.5	73.8113
WS/20/56	60	negative	293	5.42919	15	negative	23.5	0.321543
WS/20/59	160	positive	n.a.	n.a.	< 10	negative	n.a.	n.a.
WS/20/60	120	positive	280	5.18831	120	positive	1808.5	24.7452
WS/20/64	60	negative	423	7.83805	40	negative	181.5	2.48341
WS/20/65	240	positive	508.5	9.42234	< 10	negative	40.5	0.554149
WS/20/66	320	positive	657.5	12.1833	< 10	negative	35	0.478894
WS/20/72	480	positive	536	9.9319	< 10	negative	22.5	0.307861
WS/20/75	< 10	negative	98.5	1.82517	< 10	negative	75.5	1.03304
WS/20/78	480	positive	798	14.7867	40	negative	512.5	7.01238
WS/20/83	15	negative	51.5	0.954278	80	positive	344.5	4.71369
WS/20/85	15	negative	314.5	5.82758	80	positive	20	0.273654
WS/21/01	15	negative	31	0.57442	60	negative	2230.5	30.5193
WS/21/02	80	positive	67.5	1.25075	240	positive	1589.5	21.7486
WS/21/03	< 10	negative	39.5	0.731922	10	negative	47	0.643087
WS/21/04	60	negative	88.5	1.63988	< 10	negative	17.5	0.239447
WS/21/05	15	negative	37	0.685598	240	positive	3341	45.7139
WS/21/06	< 10	negative	124	2.29768	960	positive	3321	45.4402
WS/21/07	40	negative	67	1.24149	< 10	negative	14	0.191558
WS/21/09	40	negative	16	0.296475	480	positive	8623	117.986
WS/21/11	600	positive	2191	40.5985	320	positive	4288.5	58.6783
WS/21/13	< 10	negative	44	0.815306	< 10	negative	25	0.342067
WS/21/14	220	positive	1620	30.0181	< 10	negative	26.5	0.362592
WS/21/15	1440	positive	3922.5	72.6826	< 10	negative	21.5	0.294178
WS/21/17	1600	positive	2161.5	40.0519	40	negative	2451	33.5363
WS/21/19	30	negative	56.5	1.04693	< 10	negative	23	0.314702
WS/21/21	2160	positive	2365	43.8227	60	negative	342.5	4.68632
WS/21/22	10	negative	n.a.	n.a.	< 10	negative	26.5	0.362592
WS/21/24	20	negative	28.5	0.528096	240	positive	799	10.9325
WS/21/25	15	negative	n.a.	n.a.	< 10	negative	9.3	0.113851
WS/21/29	< 10	negative	23.5	0.435447	160	positive	415.5	5.68516
WS/21/30	10	negative	24	0.444712	40	negative	1237.5	16.9323
WS/21/36	320	positive	3202.5	59.3413	< 10	negative	11.5	0.157351
WS/21/37	160	positive	3365.5	62.3616	< 10	negative	17	0.232606
WS/21/38	60	negative	37.5	0.694863	320	positive	6978.5	95.4847
WS/21/41	480	positive	806	14.9349	< 10	negative	11	0.15051
WS/21/42	160	positive	202	3.74299	< 10	negative	18	0.246289
WS/21/43	120	positive	268.5	4.97522	80	positive	3669	50.2018
WS/21/44	60	negative	963.5	17.8533	< 10	negative	15	0.20524
WS/21/47	30	negative	1057.5	19.5951	< 10	negative	65.5	0.896217
WS/21/48	10	negative	29	0.53736	60	negative	302.5	4.13902
WS/21/50	60	negative	51	0.945013	320	positive	649	8.88007
WS/21/53	60	negative	15.5	0.28721	60	negative	247.5	3.38647
WS/21/54	80	positive	11	0.203826	< 10	negative	1163	15.913
WS/21/55	15	negative	44	0.815306	< 10	negative	488	6.67716
WS/21/56	< 10	negative	162.5	3.01107	< 10	negative	24.5	0.335226
WS/21/58	20	negative	20	0.370593	< 10	negative	17.5	0.239447
WS/21/59	120	positive	2035.5	37.7171	10	negative	491	6.7182
WS/21/62	480	positive	1595	29.5548	10	negative	202.5	2.77075
WS/21/64	160	positive	2574	47.6954	< 10	negative	18.5	0.25313
WS/21/65	10	negative	525.5	9.73734	30	negative	832	11.384
WS/21/70	20	negative	762	14.1196	< 10	negative	59	0.807279
WS/21/73	640	positive	2514	46.5836	10	negative	25.5	0.348909
WS/21/74	160	positive	4061.5	75.2583	< 10	negative	830.5	11.3635
WS/21/76	20	negative	32	0.613703	< 10	negative	16.3	0.216956
WS/21/82	20	negative	4	0.0767129	< 10	negative	2.8	0.0372685
WS/21/83	80	positive	314.5	6.03155	< 10	negative	6.8	0.0905092
WS/21/84	< 10	negative	29.5	0.565757	< 10	negative	12.8	0.17037
WS/21/85	15	negative	10	0.191782	30	negative	1839.3	24.4814
WS/21/86	15	negative	54.5	1.04521	< 10	negative	7.3	0.0971643
WS/21/88	7680	positive	2981	57.1703	20	negative	32.8	0.436574
WS/21/91	10	negative	5.5	0.10548	< 10	negative	1.8	0.0239583
WS/21/96	30	negative	86	1.64933	< 10	negative	18.3	0.243576
WS/21/97	15	negative	14	0.268495	< 10	negative	255.8	3.40474
WS/21/98	60	negative	138.5	2.65618	30	negative	692.3	9.21463
WS/21/99	60	negative	44	0.843841	160	positive	597.8	7.95682
WS/21/100	480	positive	337	6.46306	< 10	negative	21.8	0.290162
WS/21/101	< 10	negative	52.5	1.00686	480	positive	709.3	9.44091
WS/21/102	320	positive	2450	46.9866	240	positive	1507.3	20.0624
WS/21/104	480	positive	3787.5	72.6375	480	positive	1068.8	14.2259
WS/21/111	< 10	negative	11.5	0.220549	10	negative	440.8	5.86712
WS/21/112	20	negative	50.5	0.9685	240	positive	9739.3	129.632
WS/21/113	15	negative	12	0.230139	30	negative	6806.8	90.5997
WS/21/114	< 10	negative	12	0.230139	40	negative	1783.3	23.736
WS/21/115	20	negative	17.5	0.335619	60	negative	5981.8	79.6188
WS/21/116	15	negative	18	0.345208	480	positive	3427.8	45.6246
WS/21/118	80	positive	57	1.09316	480	positive	2924.3	38.9229
WS/21/119	640	positive	1242.5	23.8289	480	positive	9779.8	130.171
WS/21/123	240	positive	858.5	16.4645	< 10	negative	3.3	0.0439236
WS/21/124	120	positive	16.5	0.316441	< 10	negative	11.3	0.150405
WS/21/125	10	negative	18.5	0.354797	80	positive	6635.8	88.3237
WS/21/126	120	positive	1617.5	31.0208	< 10	negative	36.3	0.483159
WS/21/133	< 10	negative	42.5	0.815074	30	negative	30.8	0.409953
WS/21/135	160	positive	2575	49.3839	15	negative	24.3	0.323437
WS/21/136	240	positive	2890.5	55.4346	160	positive	2536.3	33.7586
WS/21/137	120	positive	115.5	2.21508	240	positive	163.8	2.18021
WS/21/141	80	positive	226.5	4.34387	640	positive	7558.3	100.602
WS/21/143	240	positive	4546	87.1842	18	negative	2039.8	27.1501
WS/21/144	240	positive	223	4.27674	< 10	negative	7.3	0.0971643
WS/21/149	30	negative	41	0.786307	40	negative	17.3	0.230266
WS/21/150	640	positive	210.5	4.03701	< 10	negative	4.8	0.0638888
WS/21/151	240	positive	4302	82.5047	< 10	negative	14.8	0.196991
WS/21/154	30	negative	203.5	3.90277	120	positive	207.3	2.7592
WS/21/155	10	negative	16	0.306851	60	negative	458.3	6.10005
WS/21/156	30	negative	47	0.901376	240	positive	227.3	3.0254
WS/21/157	20	negative	32.5	0.623292	< 10	negative	310.8	4.1368
WS/21/158	240	positive	209	4.00825	< 10	negative	0.8	0.0106481
WS/21/159	240	positive	368.5	7.06717	< 10	negative	5.8	0.077199
WS/21/160	240	positive	144	2.76166	< 10	negative	8.8	0.11713
WS/21/161	10	negative	16	0.306851	80	positive	358.8	4.77569
WS/21/168	20	negative	172	3.29865	< 10	negative	53.3	0.709432
WS/21/175	10	negative	48	0.920554	60	negative	215.8	2.87234
WS/21/176	15	negative	7.5	0.143837	30	negative	103.8	1.3816
WS/21/178	30	negative	22	0.421921	< 10	negative	13.3	0.177025
WS/21/180	10	negative	160	3.06851	< 10	negative	56.8	0.756018
WS/21/181	120	positive	1609.5	30.8673	< 10	negative	13.8	0.18368
WS/21/196	< 10	negative	-1	-0.0191782	10	negative	190.3	2.53293
WS/21/197	20	negative	91.5	1.75481	< 10	negative	222.3	2.95885
WS/21/198	30	negative	9.5	0.182193	480	positive	2640.8	35.1495
WS/21/202	< 10	negative	19	0.364386	< 10	negative	22.3	0.296817
WS/21/213	< 10	negative	123.5	2.36851	80	positive	249.3	3.31823
WS/21/221	< 10	negative	16	0.306851	20	negative	689.3	9.1747
WS/21/225	40	negative	21	0.402742	10	negative	5.8	0.077199
WS/21/226	80	positive	394	7.55622	30	negative	26.3	0.350058
WS/21/229	640	positive	927	17.7782	< 10	negative	6.3	0.0838541
WS/21/231	30	negative	28.5	0.546579	< 10	negative	-2.8	-0.0372685
WS/21/233	< 10	negative	7.5	0.143837	< 10	negative	3.3	0.0439236
WS/21/234	20	negative	175.5	3.36578	< 10	negative	8.8	0.11713
WS/21/239	10	negative	5	0.0958911	< 10	negative	-2.8	-0.0372685
WS/21/244	15	negative	30	0.575346	< 10	negative	26.8	0.356713
WS/21/247	15	negative	15	0.287673	60	negative	5340.3	71.0803
WS/21/263	60	negative	501.5	9.61787	< 10	negative	651	8.90744
WS/21/275	60	negative	2	0.0383564	< 10	negative	22.8	0.303472
WS/21/299	30	negative	23	0.441099	< 10	negative	7.8	0.103819
WS/21/304	80	positive	5.5	0.10548	< 10	negative	5.3	0.0705439
WS/21/305	640	positive	824.5	15.8124	30	negative	8.3	0.110474
WS/21/309	960	positive	4246	n.a.	< 10	negative	21.8	0.290162
WS/21/312	480	positive	443.5	8.50554	40	negative	1524.3	20.2887
WS/21/314	60	negative	5	0.0958911	< 10	negative	42.3	0.56302
WS/21/317	960	positive	616.5	11.8234	< 10	negative	162.8	2.1669
n.a. not available. Sera showed sampling errors in repeated measurements.
MFI: Mean fluorescence intensity
a Holicki et al., Sci Rep. 2025 15(1):11083. https://doi.org/10.1038/s41598-025-89561-5.
b VNT: virus neutralization test. The 50% neutralization dose (ND50) is the reciprocal of the serum dilution at which 50% of the cytopathogenic effect was inhibited. Samples were considered positive when ND50 was 80 or higher.
c RelativeMFI = MFI [sample] / MFI [positive control] * 100. Positive control WNV: anti-Flavivirus NS1 antibody; Positive control TBEV: anti-TBEV NS1 antibody

## Sheet: S3_ROC
Supplementary Table S3: ROC analysis of HEV, WNV and TBEV BMBAs.
HEV, WNV and TBEV BMBA establishment: Statistical data of Receiver Operating Characteristic (ROC) curve analysis. Related to Figure 1 and Table S1, S2
	HEV (relative MFI a,b)	WNV (relative MFI a,c)	TBEV (relative MFI a,d)
Sample size	182	149 e	153 e
Positive group	80 (43.96%)	62 (41.61%)	38 (24.84%)
Negative group	102 (56.04%)	87 (58.39%)	115 (75.16%)
Area under the ROC curve (AUC)
Area under the ROC curve (AUC)	0.993	0.892	0.885
Standard Error	0.00358	0.0285	0.0278
95% Confidence interval	0.967 to 1.000	0.830 to 0.937	0.823 to 0.931
Significance level P (Area=0.5)	<0.0001	<0.0001	<0.0001
Youden index
Youden index J	0.9162	0.6732	0.6780
Associated criterion (Cutoff)	>2.3740	>3.3658	>2.1669
Sensitivity	97.50	82.26	97.37
Specificity	94.12	85.06	70.43
Criterion values and coordinates of the ROC curve
Criterion	>2.3740	>3.3658	>2.1669
Sensitivity	97.50	82.26	97.37
95% CI	91.3 - 99.7	70.5 - 90.8	86.2 - 99.9
Specificity	94.12	85.06	70.43
95% CI	87.6 - 97.8	75.8 - 91.8	61.2 - 78.6
-LR	0.027	0.21	0.037
+PV	99.7	99.1	98.4
-PV	66.5	20.1	58.5
Cost	0.0504	0.345	0.0648
a Relative fluorescence (mean fluorescence intensity, MFI) was calculated in relation to a positive control (b/c/d) with the formula "MFI sample/MFI positive control*100".
b Positive control "pig 23" (diluted 1:100)
c Positive control "anti-Flavivirus NS1 antibody" (diluted 1:100)
d Positive control "anti-TBEV NS1 antibody" (diluted 1:500)
e 155 wild boar sera were tested in total. Sera which showed sampling errors in repeated measurements, were excluded from assay statistics.

## Sheet: S4_Wild_boar_screen
Supplementary Table S4: Wild boar sera screen for antibodies against HEV, WNV and TBEV.
BMBA, ELISA and sequencing results of wild boar sera (Saxony, 2023/24). Related to Figure 2, S2, S3
Sample ID	District	HEV BMBA (MFI)	HEV BMBA (relative MFI) a	HEV BMBA result b	HEV ELISA (S/P%)	HEV ELISA result b	WNV BMBA (MFI)	WNV BMBA (relative MFI) a	WNV BMBA result b	TBEV BMBA (MFI)	TBEV BMBA (relative MFI) a	TBEV BMBA result b	cELISA (S/N%)	cELISA result b	bELISA (IP)	bELISA result b
141224960	Sächsische Schweiz-Osterzgebirge	29.75	0.321935	negative	n.d.	n.d.	41.25	0.662778	negative	93	2.56514	positive	33.2962	positive	36.9046	doubtful
141225161	Sächsische Schweiz-Osterzgebirge	79.25	1.00426	negative	n.d.	n.d.	7.25	0.102848	negative	14.5	0.149153	negative	n.d.	n.d.	n.d.	n.d.
141225207	Bautzen	131.75	1.66954	negative	n.d.	n.d.	2.25	0.0319184	negative	698.5	7.18504	positive	6.1005	positive	32.4891	doubtful
141227387	Sächsische Schweiz-Osterzgebirge	15761	166.574	positive	152.839	positive	13.75	0.171696	negative	231.25	2.5298	positive	60.5879	negative	9.59461	negative
142194277	Sächsische Schweiz-Osterzgebirge	148.75	1.68366	negative	n.d.	n.d.	24	0.416038	negative	33.75	0.347166	negative	n.d.	n.d.	n.d.	n.d.
142295328	Sächsische Schweiz-Osterzgebirge	43	0.473728	negative	3.23958	negative	377.25	7.67972	positive	400	4.86973	positive	8.64254	positive	61.4467	positive
142388263	Sächsische Schweiz-Osterzgebirge	42.75	0.483877	negative	n.d.	n.d.	9.5	0.164682	negative	10.75	0.110579	negative	n.d.	n.d.	n.d.	n.d.
142389032	Sächsische Schweiz-Osterzgebirge	23.75	0.26882	negative	n.d.	n.d.	8	0.138679	negative	3.75	0.038574	negative	n.d.	n.d.	n.d.	n.d.
142391016	Sächsische Schweiz-Osterzgebirge	9731	102.845	positive	125.295	positive	7.25	0.0905307	negative	48.25	0.527839	negative	n.d.	n.d.	n.d.	n.d.
142714769	Bautzen	34.25	0.387667	negative	4.28284	negative	7.5	0.130012	negative	12.75	0.131151	negative	n.d.	n.d.	n.d.	n.d.
142747224	Bautzen	35	0.369907	negative	n.d.	n.d.	3.75	0.0468262	negative	15.25	0.16683	negative	n.d.	n.d.	n.d.	n.d.
142925442	Sächsische Schweiz-Osterzgebirge	11126	117.588	positive	141.586	positive	8.25	0.103018	negative	1614.25	17.6594	positive	13.1583	positive	31.6022	doubtful
142925560	Bautzen	15.25	0.193248	negative	n.d.	n.d.	6.25	0.0886621	negative	-3.5	-0.0360024	negative	n.d.	n.d.	n.d.	n.d.
142925575	Görlitz	46.25	0.586081	negative	n.d.	n.d.	4.75	0.0673832	negative	1514	15.5736	positive	6.0163	positive	26.5942	negative
142925620	Sächsische Schweiz-Osterzgebirge	104.75	1.32739	negative	n.d.	n.d.	11.25	0.159592	negative	167.5	1.72297	negative	20.78	positive	33.6653	doubtful
142925705	Sächsische Schweiz-Osterzgebirge	1892	19.9961	positive	131.114	positive	4.75	0.0593132	negative	6411.75	70.1424	positive	5.9589	positive	4.21362	negative
142925776	Sächsische Schweiz-Osterzgebirge	37.75	0.478369	negative	n.d.	n.d.	15.75	0.223428	negative	677.5	6.96903	positive	15.5297	positive	24.3124	negative
142925796	Bautzen	47.75	0.571487	negative	n.d.	n.d.	13.25	0.201046	negative	444	3.3531	positive	15.722	positive	1.18801	negative
142925844	Sächsische Schweiz-Osterzgebirge	75.25	0.893212	negative	n.d.	n.d.	9.25	0.270428	negative	1582	18.6126	positive	7.38643	positive	42.5906	positive
142925904	Sächsische Schweiz-Osterzgebirge	14580	154.093	positive	158.919	positive	8.75	0.109261	negative	11545.2	126.301	positive	6.90259	positive	23.6159	negative
142925933	Sächsische Schweiz-Osterzgebirge	27.75	0.351648	negative	n.d.	n.d.	5.25	0.0744762	negative	1408.5	14.4884	positive	15.3325	positive	29.3818	negative
142926013	Sächsische Schweiz-Osterzgebirge	35.25	0.446689	negative	n.d.	n.d.	39.75	0.563891	negative	36.5	0.375453	negative	n.d.	n.d.	n.d.	n.d.
142926091	Bautzen	12603.2	159.709	positive	141.856	positive	8.25	0.117034	negative	7833.5	80.5784	positive	7.38643	positive	9.46859	negative
142926232	Meißen	15262.8	193.41	positive	149.441	positive	10.75	0.152499	negative	5939.5	61.096	positive	5.77137	positive	9.18403	negative
142926253	Sächsische Schweiz-Osterzgebirge	95.5	1.00932	negative	n.d.	n.d.	13.75	0.171696	negative	36.75	0.402033	negative	n.d.	n.d.	n.d.	n.d.
142926341	Sächsische Schweiz-Osterzgebirge	10.75	0.136224	negative	n.d.	n.d.	5.25	0.0744762	negative	16	0.164582	negative	n.d.	n.d.	n.d.	n.d.
142926354	Sächsische Schweiz-Osterzgebirge	59.75	0.757153	negative	n.d.	n.d.	84.25	1.19517	negative	108.5	1.11607	negative	14.3221	positive	15.2546	negative
142926513	Sächsische Schweiz-Osterzgebirge	43.5	0.459741	negative	n.d.	n.d.	23.75	0.296566	negative	65.75	0.719283	negative	n.d.	n.d.	n.d.	n.d.
142926521	Sächsische Schweiz-Osterzgebirge	15726	166.204	positive	149.165	positive	8.75	0.109261	negative	10172.2	111.281	positive	11.6514	positive	18.9963	negative
142926586	Sächsische Schweiz-Osterzgebirge	17	0.187288	negative	n.d.	n.d.	8.25	0.167946	negative	8.5	0.103482	negative	n.d.	n.d.	n.d.	n.d.
142926736	Görlitz	60.75	0.737719	negative	n.d.	n.d.	15.25	0.378155	negative	3684	34.7668	positive	11.1983	positive	0.384146	negative
142926816	Sächsische Schweiz-Osterzgebirge	15369	162.431	positive	153.984	positive	13.75	0.171696	negative	8109.25	88.7125	positive	8.91172	positive	-4.09464	negative
142926972	Dresden, Stadt	5114	54.0487	positive	144.645	positive	3.75	0.0468262	negative	435.75	4.76696	positive	14.726	positive	9.58913	negative
142927015	Sächsische Schweiz-Osterzgebirge	42.75	0.541729	negative	5.04154	negative	43.75	0.620635	negative	2791.5	28.7145	positive	14.0993	positive	13.5235	negative
142927344	Sächsische Schweiz-Osterzgebirge	23.75	0.378937	negative	n.d.	n.d.	13.75	0.255796	negative	122.5	1.40062	negative	91.4152	negative	n.d.	n.d.
142928168	Sächsische Schweiz-Osterzgebirge	15045.5	159.012	positive	167.211	positive	8.25	0.103018	negative	1069.25	11.6972	positive	6.01218	positive	11.367	negative
142928510	Görlitz	1346.75	17.066	positive	125.71	positive	12.25	0.173778	negative	884.5	9.09831	positive	7.18742	positive	14.242	negative
142929303	Sächsische Schweiz-Osterzgebirge	14009.5	148.063	positive	160.363	positive	28.75	0.359001	negative	707.75	7.74255	positive	6.33181	positive	17.3654	negative
142995573	Meißen	485.25	5.49242	positive	20.5718	negative	5	0.0866746	negative	15.25	0.156867	negative	n.d.	n.d.	n.d.	n.d.
142997623	Sächsische Schweiz-Osterzgebirge	481.75	5.45281	positive	87.0201	positive	6.5	0.112677	negative	11.75	0.120865	negative	n.d.	n.d.	n.d.	n.d.
143286910	Bautzen	32	0.338201	negative	n.d.	n.d.	44.75	0.558793	negative	35.25	0.385623	negative	n.d.	n.d.	n.d.	n.d.
143292898	Meißen	39.5	0.417466	negative	n.d.	n.d.	516.75	6.45266	positive	37.25	0.407503	negative	8.71385	positive	58.7554	positive
143296714	Bautzen	40	0.422751	negative	n.d.	n.d.	15.25	0.190427	negative	376.25	4.11605	positive	32.0278	positive	11.4727	negative
143296880	Sächsische Schweiz-Osterzgebirge	21.5	0.227229	negative	n.d.	n.d.	458.75	5.72841	positive	2065.25	22.5931	positive	6.45355	positive	83.4484	positive
143298749	Sächsische Schweiz-Osterzgebirge	18.5	0.195522	negative	n.d.	n.d.	107.75	1.34547	negative	470.25	5.14438	positive	6.59925	positive	80.5046	positive
143298824	Bautzen	65	0.68697	negative	n.d.	n.d.	101.75	1.27055	negative	463.75	5.07327	positive	35.0189	positive	-5.55962	negative
143299147	Sächsische Schweiz-Osterzgebirge	59.5	0.628842	negative	n.d.	n.d.	10.75	0.134235	negative	13.75	0.15042	negative	n.d.	n.d.	n.d.	n.d.
143299204	Sächsische Schweiz-Osterzgebirge	8353.5	88.2862	positive	140.758	positive	18.75	0.234131	negative	1318.25	14.4212	positive	17.098	positive	34.9461	doubtful
143299908	Sächsische Schweiz-Osterzgebirge	86	0.908914	negative	n.d.	n.d.	13.25	0.165453	negative	33.75	0.369214	negative	n.d.	n.d.	n.d.	n.d.
143299939	Sächsische Schweiz-Osterzgebirge	1796.5	18.9868	positive	116.841	positive	190.75	2.38189	negative	802.25	8.77635	positive	7.34487	positive	66.1479	positive
143426831	Sächsische Schweiz-Osterzgebirge	10	0.105688	negative	n.d.	n.d.	3.25	0.0405827	negative	2.75	0.0300841	negative	106.245	negative	n.d.	n.d.
143428420	Meißen	44.75	0.567073	negative	14.1248	negative	8.25	0.117034	negative	27.5	0.282876	negative	n.d.	n.d.	n.d.	n.d.
143428856	Meißen	19.75	0.250272	negative	n.d.	n.d.	205.75	2.91876	negative	5.5	0.0565751	negative	6.58767	positive	67.8847	positive
143452911	Sächsische Schweiz-Osterzgebirge	50.25	0.568767	negative	n.d.	n.d.	9	0.156014	negative	11.75	0.120865	negative	n.d.	n.d.	n.d.	n.d.
143574744	Sächsische Schweiz-Osterzgebirge	70	0.739814	negative	n.d.	n.d.	4.75	0.0593132	negative	5.25	0.0574333	negative	n.d.	n.d.	n.d.	n.d.
143576125	Bautzen	4850.5	51.2638	positive	130.078	positive	13.75	0.171696	negative	80.25	0.877908	negative	n.d.	n.d.	n.d.	n.d.
143576521	Sächsische Schweiz-Osterzgebirge	41	0.433319	negative	n.d.	n.d.	5.75	0.0718002	negative	1283.25	14.0383	positive	10.6274	positive	31.7645	doubtful
143577295	Bautzen	48.5	0.512585	negative	n.d.	n.d.	7.75	0.0967742	negative	208.25	2.27819	positive	10.8673	positive	30.3858	doubtful
143577467	Sächsische Schweiz-Osterzgebirge	13219	139.709	positive	140.83	positive	117.75	1.47034	negative	1960.25	21.4445	positive	8.04765	positive	67.2856	positive
143620760	Bautzen	64.5	0.710592	negative	n.d.	n.d.	9.25	0.188303	negative	13	0.158266	negative	n.d.	n.d.	n.d.	n.d.
143668974	Bautzen	8845.5	93.486	positive	154.63	positive	235.25	2.93757	negative	549.75	6.01408	positive	8.93041	positive	60.3475	positive
143669647	Sächsische Schweiz-Osterzgebirge	43.5	0.459741	negative	n.d.	n.d.	628.75	7.8512	positive	2691.25	29.4414	positive	6.44498	positive	83.0171	positive
143776116	Sächsische Schweiz-Osterzgebirge	16.75	0.212256	negative	n.d.	n.d.	12.75	0.180871	negative	72.5	0.745763	negative	n.d.	n.d.	n.d.	n.d.
143786878	Meißen	79.75	0.90267	negative	n.d.	n.d.	22	0.381368	negative	29.75	0.30602	negative	n.d.	n.d.	n.d.	n.d.
143901067	Sächsische Schweiz-Osterzgebirge	71.75	0.81212	negative	n.d.	n.d.	22	0.381368	negative	1558.75	16.0339	positive	8.49631	positive	8.65049	negative
143928303	Sächsische Schweiz-Osterzgebirge	28.25	0.357984	negative	n.d.	n.d.	2948.25	41.8237	positive	131	1.34752	negative	6.33779	positive	94.8069	positive
144135499	Sächsische Schweiz-Osterzgebirge	26.75	0.302777	negative	n.d.	n.d.	8	0.138679	negative	1857.75	19.1095	positive	11.8669	positive	15.9509	negative
144306639	Sächsische Schweiz-Osterzgebirge	2646.25	33.5333	positive	89.2479	positive	829.25	11.7637	positive	6375.5	65.5809	positive	6.11073	positive	88.5249	positive
144457400	Sächsische Schweiz-Osterzgebirge	4.75	0.0601921	negative	n.d.	n.d.	2.25	0.0319184	negative	184.5	1.89784	negative	n.d.	n.d.	n.d.	n.d.
144458031	Bautzen	68.5	0.723961	negative	n.d.	n.d.	8.75	0.109261	negative	10.25	0.112132	negative	n.d.	n.d.	n.d.	n.d.
144459018	Bautzen	14704	155.403	positive	140.764	positive	4.75	0.0593132	negative	5221.25	57.1187	positive	14.6423	positive	13.9567	negative
144537713	Bautzen	34	0.359338	negative	n.d.	n.d.	13.75	0.171696	negative	11.25	0.123071	negative	n.d.	n.d.	n.d.	n.d.
144599174	Sächsische Schweiz-Osterzgebirge	58.75	0.664977	negative	n.d.	n.d.	60	1.04009	negative	26.75	0.275161	negative	n.d.	n.d.	n.d.	n.d.
144630493	Dresden, Stadt	276	3.04067	positive	93.0927	positive	16.75	0.340981	negative	584	7.10981	positive	7.53398	positive	18.6413	negative
144728483	Sächsische Schweiz-Osterzgebirge	19.75	0.223545	negative	n.d.	n.d.	6	0.104009	negative	381.75	3.92683	positive	12.2076	positive	15.4087	negative
144778634	Sächsische Schweiz-Osterzgebirge	18.75	0.2376	negative	n.d.	n.d.	3.25	0.0461043	negative	-4.5	-0.0462888	negative	n.d.	n.d.	n.d.	n.d.
144792061	Sächsische Schweiz-Osterzgebirge	51.25	0.649441	negative	n.d.	n.d.	10.75	0.152499	negative	9	0.0925775	negative	n.d.	n.d.	n.d.	n.d.
144812616	Meißen	11256.5	124.012	positive	126.082	positive	16.75	0.340981	negative	17.5	0.213051	negative	n.d.	n.d.	n.d.	n.d.
144814973	Sächsische Schweiz-Osterzgebirge	28.75	0.36432	negative	n.d.	n.d.	22.25	0.315637	negative	75.5	0.776622	negative	n.d.	n.d.	n.d.	n.d.
144852918	Sächsische Schweiz-Osterzgebirge	3117.75	35.289	positive	127.299	positive	87	1.50814	negative	15.75	0.162011	negative	n.d.	n.d.	n.d.	n.d.
144858781	Görlitz	5501.75	69.7183	positive	136.611	positive	4.25	0.0602902	negative	12.5	0.12858	negative	n.d.	n.d.	n.d.	n.d.
144868284	Sächsische Schweiz-Osterzgebirge	24.5	0.432788	negative	n.d.	n.d.	17.25	0.317933	negative	274	1.26598	negative	n.d.	n.d.	n.d.	n.d.
144896988	Meißen	12	0.126825	negative	n.d.	n.d.	6.75	0.0842872	negative	19.25	0.210589	negative	n.d.	n.d.	n.d.	n.d.
144959153	Sächsische Schweiz-Osterzgebirge	23.75	0.26882	negative	n.d.	n.d.	210	3.64033	positive	9870.25	101.529	positive	5.9002	positive	68.7202	positive
144961462	Görlitz	10.75	0.136224	negative	n.d.	n.d.	2.75	0.0390113	negative	1249.5	12.8528	positive	8.43332	positive	19.4905	negative
144982010	Sächsische Schweiz-Osterzgebirge	635.75	8.05623	positive	108.697	positive	14.25	0.20215	negative	11.5	0.118293	negative	n.d.	n.d.	n.d.	n.d.
144993678	Bautzen	3467.25	39.2449	positive	116.975	positive	23.5	0.40737	negative	7827.75	80.5193	positive	9.13927	positive	12.5347	negative
144994410	Görlitz	157.75	1.78553	negative	n.d.	n.d.	39.5	0.684729	negative	9925.75	102.1	positive	10.7782	positive	15.8302	negative
144994454	Meißen	52.5	0.55486	negative	n.d.	n.d.	79.25	0.989595	negative	715.25	7.8246	positive	10.2131	positive	38.5805	doubtful
144995366	Meißen	21.75	0.247699	negative	n.d.	n.d.	62.75	0.519563	negative	6029.5	58.7502	positive	9.97359	positive	28.1162	negative
144995415	Bautzen	426.25	4.82462	positive	43.9827	negative	86.5	1.49947	negative	304.25	3.12963	positive	8.96322	positive	67.9381	positive
145008281	Sächsische Schweiz-Osterzgebirge	41.75	0.472558	negative	n.d.	n.d.	8.5	0.147347	negative	3601.25	37.0439	positive	7.91125	positive	8.98701	negative
145008617	Bautzen	108.25	1.22525	negative	n.d.	n.d.	3.5	0.0606722	negative	6.25	0.0642899	negative	n.d.	n.d.	n.d.	n.d.
145045451	Bautzen	40	0.422751	negative	n.d.	n.d.	9.75	0.121748	negative	17.25	0.188709	negative	75.7806	negative	n.d.	n.d.
145056065	Bautzen	70.25	0.795142	negative	n.d.	n.d.	18	0.312028	negative	18.75	0.19287	negative	n.d.	n.d.	n.d.	n.d.
145148754	Sächsische Schweiz-Osterzgebirge	45.75	0.517833	negative	n.d.	n.d.	91	1.57748	negative	15.75	0.162011	negative	n.d.	n.d.	n.d.	n.d.
145148852	Sächsische Schweiz-Osterzgebirge	10344	109.323	positive	78.4818	positive	7.75	0.0967742	negative	9.25	0.101192	negative	n.d.	n.d.	n.d.	n.d.
145149503	Sächsische Schweiz-Osterzgebirge	24	0.25365	negative	n.d.	n.d.	2580.75	32.2258	positive	10.25	0.112132	negative	8.34094	positive	93.6376	positive
145149557	Meißen	31.75	0.402337	negative	n.d.	n.d.	2566.25	36.4047	positive	241	2.47902	positive	6.62496	positive	73.8752	positive
145149733	Görlitz	14.25	0.076023	negative	n.d.	n.d.	14.25	0.501737	negative	-1.5	0.0473544	negative	n.d.	n.d.	n.d.	n.d.
145149743	Sächsische Schweiz-Osterzgebirge	38.75	0.491041	negative	n.d.	n.d.	42.25	0.599356	negative	67	0.689188	negative	n.d.	n.d.	n.d.	n.d.
145149783	Meißen	34.75	0.393327	negative	7.1328	negative	8	0.138679	negative	7.75	0.0797195	negative	n.d.	n.d.	n.d.	n.d.
145149841	Sächsische Schweiz-Osterzgebirge	505.75	6.40887	positive	48.0644	negative	52.25	0.741215	negative	262.5	2.70018	positive	10.5706	positive	46.4487	positive
145152977	Görlitz	40	0.422751	negative	n.d.	n.d.	13.75	0.171696	negative	57.25	0.626296	negative	78.0237	negative	n.d.	n.d.
145156630	Sächsische Schweiz-Osterzgebirge	15067.8	170.548	positive	163.078	positive	1.5	0.0260024	negative	4.75	0.0488604	negative	n.d.	n.d.	n.d.	n.d.
145157118	Görlitz	16	0.176271	negative	n.d.	n.d.	10.25	0.20866	negative	5	0.0608717	negative	n.d.	n.d.	n.d.	n.d.
145158014	Sächsische Schweiz-Osterzgebirge	20.75	0.262944	negative	n.d.	n.d.	8.25	0.117034	negative	18.5	0.190298	negative	n.d.	n.d.	n.d.	n.d.
145161796	Sächsische Schweiz-Osterzgebirge	75.75	0.857395	negative	n.d.	n.d.	191	3.31097	negative	22.25	0.228872	negative	8.14517	positive	42.3213	positive
145168636	Bautzen	26	0.28644	negative	n.d.	n.d.	11.75	0.239196	negative	10	0.121743	negative	n.d.	n.d.	n.d.	n.d.
145178475	Bautzen	20.75	0.234864	negative	n.d.	n.d.	6	0.104009	negative	20.75	0.213443	negative	n.d.	n.d.	n.d.	n.d.
145190159	Sächsische Schweiz-Osterzgebirge	55	0.605931	negative	n.d.	n.d.	27.25	0.554731	negative	43	0.523496	negative	n.d.	n.d.	n.d.	n.d.
145209538	Bautzen	20	0.192443	negative	n.d.	n.d.	65.75	0.987723	negative	71.25	0.565319	negative	n.d.	n.d.	n.d.	n.d.
145251824	Görlitz	91.75	0.954378	negative	n.d.	n.d.		0.223437	negative	32.5	0.328235	negative	n.d.	n.d.	n.d.	n.d.
145270298	Bautzen	42.5	0.449173	negative	n.d.	n.d.	45.75	0.57128	negative	1567.25	17.1452	positive	78.2369	negative	17.4989	negative
145306615	Sächsische Schweiz-Osterzgebirge	29.75	0.382411	negative	n.d.	n.d.	4.25	0.220851	negative	428.5	1.65484	negative	n.d.	n.d.	n.d.	n.d.
145307806	Bautzen	17.75	0.200908	negative	n.d.	n.d.	6	0.104009	negative	5.25	0.0540035	negative	n.d.	n.d.	n.d.	n.d.
145332926	Bautzen	40.75	0.461239	negative	n.d.	n.d.	22	0.381368	negative	18.75	0.19287	negative	n.d.	n.d.	n.d.	n.d.
145333370	Bautzen	93.75	1.06113	negative	2.32362	negative	19.5	0.338031	negative	797.25	8.20082	positive	12.648	positive	5.23582	negative
145333709	Bautzen	54.75	0.619702	negative	n.d.	n.d.	22	0.381368	negative	33.25	0.342022	negative	n.d.	n.d.	n.d.	n.d.
145340662	Sächsische Schweiz-Osterzgebirge	39.75	0.44992	negative	n.d.	n.d.	14	0.242689	negative	8.75	0.0900059	negative	n.d.	n.d.	n.d.	n.d.
145341771	Sächsische Schweiz-Osterzgebirge	174	1.91695	negative	n.d.	n.d.	12.25	0.249374	negative	4833.5	58.8447	positive	8.70766	positive	24.2635	negative
145342479	Sächsische Schweiz-Osterzgebirge	363	3.99915	positive	51.0998	negative	15.75	0.320624	negative	1176	14.317	positive	19.616	positive	18.6342	negative
145344032	Sächsische Schweiz-Osterzgebirge	31.75	0.35937	negative	n.d.	n.d.	19	0.329363	negative	8804.75	90.5691	positive	10.4292	positive	34.0613	doubtful
145344358	Bautzen	68.75	0.863595	negative	n.d.	n.d.	49.75	0.501833	negative	3.5	0.170375	negative	n.d.	n.d.	n.d.	n.d.
145346101	Görlitz	13	0.138102	negative	n.d.	n.d.	13.75	0.160327	negative	13.25	0.149388	negative	79.38	negative	n.d.	n.d.
145350790	Sächsische Schweiz-Osterzgebirge	180	1.98305	negative	n.d.	n.d.	550.75	11.2117	positive	216.5	2.63574	positive	7.23193	positive	90.651	positive
145353339	Meißen	63.25	0.801505	negative	n.d.	n.d.	25.25	0.358195	negative	22.5	0.231444	negative	n.d.	n.d.	n.d.	n.d.
145359176	Bautzen	2569.5	27.1564	positive	116.258	positive	9.25	0.115505	negative	124.25	1.35925	negative	43.2775	doubtful	9.98737	negative
145367337	Sächsische Schweiz-Osterzgebirge	15.25	0.193248	negative	n.d.	n.d.	13.75	0.195057	negative	59.5	0.61204	negative	n.d.	n.d.	n.d.	n.d.
145369334	Bautzen	95	1.00403	negative	n.d.	n.d.	359.25	4.48595	positive	50.25	0.549718	negative	7.34487	positive	94.1953	positive
145370003	Sächsische Schweiz-Osterzgebirge	3154.75	35.7078	positive	124.885	positive	5.5	0.095342	negative	4.75	0.0488604	negative	n.d.	n.d.	n.d.	n.d.
145370274	Sächsische Schweiz-Osterzgebirge	52.5	0.578389	negative	n.d.	n.d.	34.25	0.697231	negative	21	0.255661	negative	n.d.	n.d.	n.d.	n.d.
145370652	Sächsische Schweiz-Osterzgebirge	49.75	0.563108	negative	n.d.	n.d.	25.5	0.44204	negative	1318.75	13.5652	positive	26.85	positive	22.9281	negative
145371326	Görlitz	32.5	0.343485	negative	n.d.	n.d.	6611.75	82.5609	positive	46.25	0.50596	negative	6.18721	positive	93.1896	positive
145372291	Görlitz	50	0.528438	negative	n.d.	n.d.	28.25	0.352758	negative	48.75	0.533309	negative	82.8303	negative	n.d.	n.d.
145374104	Dresden, Stadt	14350	158.093	positive	168.225	positive	24.25	0.49366	negative	16	0.194789	negative	n.d.	n.d.	n.d.	n.d.
145378842	Sächsische Schweiz-Osterzgebirge	41	0.433319	negative	n.d.	n.d.	8.75	0.109261	negative	19.25	0.210589	negative	n.d.	n.d.	n.d.	n.d.
145380392	Meißen	3052.75	38.6845	positive	124.844	positive	9.25	0.13122	negative	-0.5	-0.00514319	negative	n.d.	n.d.	n.d.	n.d.
145381777	Meißen	20.75	0.234864	negative	n.d.	n.d.	4.5	0.0780071	negative	2.75	0.0282876	negative	n.d.	n.d.	n.d.	n.d.
145387646	Sächsische Schweiz-Osterzgebirge	478.75	5.41885	positive	97.7206	positive	3	0.0520047	negative	9.75	0.100292	negative	n.d.	n.d.	n.d.	n.d.
145390162	Meißen	69.75	0.883873	negative	n.d.	n.d.	16.75	0.237614	negative	113	1.16236	negative	n.d.	n.d.	n.d.	n.d.
145395231	Sächsische Schweiz-Osterzgebirge	30.75	0.389665	negative	n.d.	n.d.	17.25	0.244707	negative	-4.5	-0.0462888	negative	n.d.	n.d.	n.d.	n.d.
145396619	Görlitz	48.75	0.617761	negative	n.d.	n.d.	15.75	0.223428	negative	239	2.45845	positive	11.2273	positive	27.6849	negative
145397509	Sächsische Schweiz-Osterzgebirge	21.75	0.246183	negative	n.d.	n.d.	15	0.260024	negative	33.75	0.347166	negative	n.d.	n.d.	n.d.	n.d.
145397693	Sächsische Schweiz-Osterzgebirge	6124.75	77.6129	positive	166.3	positive	5.25	0.0744762	negative	10	0.102864	negative	n.d.	n.d.	n.d.	n.d.
145398328	Sächsische Schweiz-Osterzgebirge	11507	126.772	positive	146.242	positive	21.25	0.432588	negative	8257.5	100.53	positive	8.10356	positive	28.97	negative
145399367	Dresden, Stadt	29.75	0.376992	negative	n.d.	n.d.	4.25	0.0602902	negative	55.5	0.570895	negative	n.d.	n.d.	n.d.	n.d.
145400307	Sächsische Schweiz-Osterzgebirge	54.75	0.619702	negative	n.d.	n.d.	12.5	0.216686	negative	30.25	0.311163	negative	n.d.	n.d.	n.d.	n.d.
145400626	Bautzen	205.5	2.17188	negative	n.d.	n.d.	10.75	0.134235	negative	15.25	0.16683	negative	93.5986	negative	n.d.	n.d.
145400712	Sächsische Schweiz-Osterzgebirge	55.75	0.63102	negative	n.d.	n.d.	10	0.173349	negative	7.75	0.0797195	negative	n.d.	n.d.	n.d.	n.d.
145401144	Meißen	6094.75	68.9849	positive	137.656	positive	7	0.121344	negative	1043.75	10.7364	positive	9.673	positive	12.5702	negative
145401484	Meißen	181.75	2.05718	negative	n.d.	n.d.	172	2.9816	negative	37.25	0.383168	negative	7.25091	positive	48.3097	positive
145401904	Bautzen	42.75	0.483877	negative	n.d.	n.d.	10	0.173349	negative	134.25	1.38095	negative	n.d.	n.d.	n.d.	n.d.
145402091	Görlitz	87.75	0.99322	negative	n.d.	n.d.	22.5	0.390035	negative	20.75	0.213443	negative	n.d.	n.d.	n.d.	n.d.
145402144	Dresden, Stadt	47	0.517796	negative	n.d.	n.d.	11.25	0.229017	negative	81	0.986121	negative	n.d.	n.d.	n.d.	n.d.
145402793	Sächsische Schweiz-Osterzgebirge	1086.75	12.3007	positive	37.3615	negative	5	0.0866746	negative	4.25	0.0437172	negative	n.d.	n.d.	n.d.	n.d.
145403325	Görlitz	40.5	0.428035	negative	n.d.	n.d.	14.75	0.184183	negative	40.75	0.445791	negative	100.112	negative	n.d.	n.d.
145403858	Sächsische Schweiz-Osterzgebirge	549	5.80225	positive	19.126	negative	58.75	0.733611	negative	143.75	1.57258	negative	80.0879	negative	n.d.	n.d.
145405881	Sächsische Schweiz-Osterzgebirge	27	0.297457	negative	n.d.	n.d.	6.25	0.127232	negative	168.5	2.05138	negative	n.d.	n.d.	n.d.	n.d.
145406206	Dresden, Stadt	42.75	0.483877	negative	n.d.	n.d.	16	0.277359	negative	266.25	2.73875	positive	11.803	positive	30.5755	doubtful
145407208	Dresden, Stadt	158.5	1.74618	negative	n.d.	n.d.	6.75	0.13741	negative	8	0.0973947	negative	n.d.	n.d.	n.d.	n.d.
145408848	Görlitz	42	0.443888	negative	n.d.	n.d.	13.75	0.171696	negative	1674.25	18.3157	positive	11.5982	positive	4.76657	negative
145410842	Bautzen	7	0.0832604	negative	n.d.	n.d.	10.75	0.104357	negative	48.25	0.320516	negative	n.d.	n.d.	n.d.	n.d.
145411300	Bautzen	34	0.359338	negative	n.d.	n.d.	101.75	1.27055	negative	450.25	4.92559	positive	39.9087	positive	39.8124	doubtful
145413540	Bautzen	121	1.33305	negative	n.d.	n.d.	14.75	0.300267	negative	15	0.182615	negative	n.d.	n.d.	n.d.	n.d.
145414663	Sächsische Schweiz-Osterzgebirge	26.25	0.297117	negative	n.d.	n.d.	8	0.138679	negative	731.75	7.52707	positive	11.8336	positive	23.8731	negative
145416419	Bautzen	120.5	1.27354	negative	n.d.	n.d.	6128.75	76.5297	positive	814.25	8.90762	positive	5.23592	positive	93.0356	positive
145420545	Bautzen	34	0.359338	negative	n.d.	n.d.	13.75	0.171696	negative	5432.25	59.427	positive	17.2983	positive	25.4427	negative
145421790	Sächsische Schweiz-Osterzgebirge	283.25	3.20604	positive	109.658	positive	4	0.0693396	negative	5.75	0.0591467	negative	n.d.	n.d.	n.d.	n.d.
145421941	Meißen	802.75	10.1725	positive	21.1096	negative	9.25	0.13122	negative	855	8.79486	positive	10.396	positive	23.8811	negative
145422039	Dresden, Stadt	2403	26.4737	positive	118.61	positive	5.75	0.117053	negative	259	3.15315	positive	22.3776	positive	30.6382	doubtful
145422067	Meißen	25	0.275423	negative	n.d.	n.d.	8.25	0.167946	negative	85	1.03482	negative	n.d.	n.d.	n.d.	n.d.
145422192	Sächsische Schweiz-Osterzgebirge	72.75	0.967019	negative	n.d.	n.d.	30.75	0.488096	negative	24.5	0.658592	negative	n.d.	n.d.	n.d.	n.d.
145422371	Görlitz	13970	155.324	positive	95.1914	positive	5.25	0.205736	negative	28.5	0.308654	negative	n.d.	n.d.	n.d.	n.d.
145422621	Sächsische Schweiz-Osterzgebirge	25	0.275423	negative	n.d.	n.d.	5.75	0.117053	negative	9	0.109569	negative	n.d.	n.d.	n.d.	n.d.
145422753	Sächsische Schweiz-Osterzgebirge	1190.75	15.0892	positive	100.265	positive	12.75	0.180871	negative	20	0.205728	negative	n.d.	n.d.	n.d.	n.d.
145422788	Görlitz	62.75	0.795169	negative	n.d.	n.d.	108.25	1.53563	negative	53.5	0.550322	negative	n.d.	n.d.	n.d.	n.d.
145422924	Görlitz	75	0.82627	negative	n.d.	n.d.	12.75	0.259553	negative	169	2.05746	negative	n.d.	n.d.	n.d.	n.d.
145423846	Sächsische Schweiz-Osterzgebirge	5852.5	64.4766	positive	62.7602	doubtful	11.25	0.229017	negative	6	0.073046	negative	n.d.	n.d.	n.d.	n.d.
145423878	Meißen	53.75	0.681121	negative	n.d.	n.d.	20.25	0.287265	negative	40.5	0.416599	negative	n.d.	n.d.	n.d.	n.d.
145423939	Sächsische Schweiz-Osterzgebirge	298.25	3.77943	positive	3.4175	negative	11.25	0.159592	negative	6.5	0.0668615	negative	n.d.	n.d.	n.d.	n.d.
145424096	Sächsische Schweiz-Osterzgebirge	84.75	0.959264	negative	n.d.	n.d.	16.5	0.286026	negative	16.75	0.172297	negative	n.d.	n.d.	n.d.	n.d.
145424221	Meißen	81	0.85607	negative	n.d.	n.d.	38.75	0.483871	negative	195.25	2.13597	negative	98.7331	negative	n.d.	n.d.
145424631	Görlitz	23	0.253389	negative	n.d.	n.d.	2.25	0.0458035	negative	306.5	3.73143	positive	12.6429	positive	17.8817	negative
145425558	Görlitz	485	4.2246	positive	102.64	positive	487.25	6.96712	positive	470	4.57888	positive	5.9288	positive	91.9216	positive
145425644	Sächsische Schweiz-Osterzgebirge	1390.25	15.7359	positive	128.166	positive	10	0.173349	negative	230.75	2.37358	positive	13.2879	positive	-2.90958	negative
145429893	Bautzen	29.25	0.331073	negative	n.d.	n.d.	66.5	1.15277	negative	17.75	0.182583	negative	n.d.	n.d.	n.d.	n.d.
145433019	Dresden, Stadt	42.75	0.541729	negative	2.90802	negative	17.25	0.244707	negative	187	1.92355	negative	n.d.	n.d.	n.d.	n.d.
145433765	Dresden, Stadt	6850.75	80.3906	positive	135.885	positive	11	0.193096	negative	14.75	0.164384	negative	n.d.	n.d.	n.d.	n.d.
145435149	Sächsische Schweiz-Osterzgebirge	27	0.285357	negative	n.d.	n.d.	9.75	0.121748	negative	7018.25	76.7773	positive	10.624	positive	10.758	negative
145436470	Dresden, Stadt	61.75	0.782497	negative	n.d.	n.d.	12.75	0.180871	negative	4	0.0411456	negative	n.d.	n.d.	n.d.	n.d.
145436670	Sächsische Schweiz-Osterzgebirge	15431	170.002	positive	116.131	positive	7.25	0.147589	negative	12	0.146092	negative	n.d.	n.d.	n.d.	n.d.
145436782	Sächsische Schweiz-Osterzgebirge	2286.75	28.9777	positive	110.56	positive	183.25	2.59957	negative	45.5	0.468031	negative	6.35666	positive	80.2076	positive
145436787	Meißen	2264	24.9423	positive	146.267	positive	7.75	0.157768	negative	183	2.2279	positive	48	doubtful	23.5607	negative
145437653	Meißen	55	0.605931	negative	n.d.	n.d.	14.25	0.290089	negative	11	0.133918	negative	n.d.	n.d.	n.d.	n.d.
145437867	Bautzen	12.25	0.155232	negative	n.d.	n.d.	2.25	0.0319184	negative	-1.5	-0.0154296	negative	n.d.	n.d.	n.d.	n.d.
145438060	Sächsische Schweiz-Osterzgebirge	60.75	0.769825	negative	n.d.	n.d.	7.25	0.102848	negative	235.5	2.42244	positive	11.5198	positive	20.551	negative
145438923	Sächsische Schweiz-Osterzgebirge	37.25	0.472033	negative	7.9355	negative	39.25	0.556798	negative	14.5	0.149153	negative	n.d.	n.d.	n.d.	n.d.
145440466	Sächsische Schweiz-Osterzgebirge	25.75	0.326304	negative	-4.87255	negative	149.25	2.11725	negative	6890.5	70.8784	positive	5.93211	positive	61.4925	positive
145440765	Sächsische Schweiz-Osterzgebirge	28.75	0.36432	negative	n.d.	n.d.	7.25	0.102848	negative	390.5	4.01684	positive	7.86767	positive	31.2767	doubtful
145440843	Sächsische Schweiz-Osterzgebirge	11996.8	135.788	positive	153.194	positive	19	0.329363	negative	41.25	0.424314	negative	n.d.	n.d.	n.d.	n.d.
145441627	Sächsische Schweiz-Osterzgebirge	29.25	0.370656	negative	n.d.	n.d.	15.75	0.223428	negative	32.5	0.334308	negative	n.d.	n.d.	n.d.	n.d.
145442022	Sächsische Schweiz-Osterzgebirge	131.75	1.66954	negative	n.d.	n.d.	64.25	0.911446	negative	2726	28.0407	positive	6.9884	positive	70.2255	positive
145454548	Sächsische Schweiz-Osterzgebirge	17.5	0.184953	negative	n.d.	n.d.	48.75	0.608741	negative	33.25	0.363744	negative	8.9649	positive	87.0389	positive
145454782	Görlitz	27.75	0.46501	negative	n.d.	n.d.	43.25	0.567448	negative	52	0.686837	negative	n.d.	n.d.	n.d.	n.d.
145456643	Meißen	61	0.672033	negative	n.d.	n.d.	14.25	0.290089	negative	1169	14.2318	positive	10.4595	positive	24.0718	negative
145458926	Sächsische Schweiz-Osterzgebirge	41.75	0.427141	negative	n.d.	n.d.	20	0.182659	negative	186.75	1.73107	negative	n.d.	n.d.	n.d.	n.d.
145465420	Meißen	12764.5	134.905	positive	134.599	positive	14.75	0.184183	negative	100.75	1.10217	negative	16.7237	positive	19.2734	negative
145471304	Görlitz	129	1.36337	negative	n.d.	n.d.	22.75	0.284079	negative	643.75	7.04241	positive	14.7489	positive	9.96711	negative
145471427	Bautzen	117.75	1.33278	negative	n.d.	n.d.	19	0.329363	negative	11253.8	115.76	positive	6.88079	positive	42.0013	positive
145499847	Sächsische Schweiz-Osterzgebirge	41.75	0.472558	negative	n.d.	n.d.	12	0.208019	negative	7.25	0.0745763	negative	n.d.	n.d.	n.d.	n.d.
145500240	Görlitz	134.25	1.70122	negative	n.d.	n.d.	21.25	0.301451	negative	84.5	0.8692	negative	n.d.	n.d.	n.d.	n.d.
145501992	Sächsische Schweiz-Osterzgebirge	16.75	0.212256	negative	n.d.	n.d.	5.25	0.0744762	negative	18.5	0.190298	negative	n.d.	n.d.	n.d.	n.d.
145502253	Sächsische Schweiz-Osterzgebirge	1383.75	15.6623	positive	117.899	positive	264	4.57642	positive	3901.75	40.1349	positive	6.90572	positive	86.0497	positive
145502396	Sächsische Schweiz-Osterzgebirge	26.75	0.302777	negative	n.d.	n.d.	10	0.173349	negative	97.75	1.00549	negative	n.d.	n.d.	n.d.	n.d.
145502942	Bautzen	49.75	0.563108	negative	n.d.	n.d.	6	0.104009	negative	24.25	0.249445	negative	n.d.	n.d.	n.d.	n.d.
145512272	Meißen	52	0.572881	negative	n.d.	n.d.	15.25	0.310446	negative	10	0.121743	negative	n.d.	n.d.	n.d.	n.d.
145512852	Görlitz	44	0.465026	negative	n.d.	n.d.	9.75	0.121748	negative	6.75	0.0738428	negative	n.d.	n.d.	n.d.	n.d.
145513961	Bautzen	26.5	0.280072	negative	n.d.	n.d.	6.75	0.0842872	negative	12.25	0.134011	negative	91.3257	negative	n.d.	n.d.
145514597	Sächsische Schweiz-Osterzgebirge	46	0.506779	negative	n.d.	n.d.	19.25	0.391874	negative	2406	29.2915	positive	7.2233	positive	21.0691	negative
145519064	Sächsische Schweiz-Osterzgebirge	53	0.583898	negative	n.d.	n.d.	14.25	0.290089	negative	12.5	0.152179	negative	n.d.	n.d.	n.d.	n.d.
145526479	Sächsische Schweiz-Osterzgebirge	56	0.591851	negative	n.d.	n.d.	9.25	0.115505	negative	23.75	0.259817	negative	n.d.	n.d.	n.d.	n.d.
145548402	Bautzen	55.75	0.63102	negative	n.d.	n.d.	32	0.554717	negative	4397.75	45.237	positive	6.70628	positive	24.6823	negative
145580791	Bautzen	66	0.697539	negative	n.d.	n.d.	13.25	0.165453	negative	2474.25	27.0675	positive	12.1005	positive	33.562	doubtful
145582432	Görlitz	166.5	1.83432	negative	n.d.	n.d.	5.75	0.117053	negative	97	1.18091	negative	n.d.	n.d.	n.d.	n.d.
145593297	Bautzen	117	1.23655	negative	n.d.	n.d.	14.75	0.184183	negative	8828.75	96.5836	positive	9.3379	positive	22.118	negative
145633567	Bautzen	37.75	0.478369	negative	n.d.	n.d.	23.25	0.329823	negative	38.5	0.396026	negative	n.d.	n.d.	n.d.	n.d.
145656149	Meißen	18.75	0.212227	negative	n.d.	n.d.	4.5	0.0780071	negative	2.75	0.0282876	negative	n.d.	n.d.	n.d.	n.d.
145665634	Sächsische Schweiz-Osterzgebirge	247.75	3.13949	positive	2.15347	negative	503.75	7.14617	positive	1015.5	10.4458	positive	12.53	positive	14.015	negative
145668846	Sächsische Schweiz-Osterzgebirge	58.75	0.744481	negative	n.d.	n.d.	9.25	0.13122	negative	1	0.0102864	negative	n.d.	n.d.	n.d.	n.d.
145670148	Sächsische Schweiz-Osterzgebirge	27.75	0.351648	negative	n.d.	n.d.	1214.25	17.2253	positive	267.5	2.75161	positive	6.87359	positive	93.4623	positive
145670611	Görlitz	27.75	0.314095	negative	n.d.	n.d.	21.5	0.372701	negative	49.25	0.506605	negative	n.d.	n.d.	n.d.	n.d.
145671178	Meißen	137.75	1.17354	negative	n.d.	n.d.	11.25	0.241289	negative	112.5	0.532741	negative	n.d.	n.d.	n.d.	n.d.
145673404	Meißen	55	0.581282	negative	n.d.	n.d.	1408.25	17.5848	positive	221.25	2.4204	positive	7.30202	positive	77.6084	positive
145673937	Görlitz	44	0.465026	negative	n.d.	n.d.	17.75	0.221644	negative	12.25	0.134011	negative	n.d.	n.d.	n.d.	n.d.
145675024	Bautzen	32	0.352542	negative	n.d.	n.d.	17.25	0.35116	negative	14	0.170441	negative	n.d.	n.d.	n.d.	n.d.
145676134	Görlitz	11	0.116256	negative	n.d.	n.d.	7.75	0.0967742	negative	11.75	0.128541	negative	94.7835	negative	n.d.	n.d.
145676598	Sächsische Schweiz-Osterzgebirge	44	0.484745	negative	n.d.	n.d.	21.25	0.432588	negative	476	5.79498	positive	7.37001	positive	14.7015	negative
145676824	Görlitz	15	0.158532	negative	n.d.	n.d.	9.75	0.121748	negative	50.25	0.549718	negative	117.073	negative	n.d.	n.d.
145677401	Sächsische Schweiz-Osterzgebirge	31.75	0.402337	negative	n.d.	n.d.	12.75	0.180871	negative	32.5	0.334308	negative	n.d.	n.d.	n.d.	n.d.
145677560	Görlitz	51.25	0.649441	negative	n.d.	n.d.	10.75	0.152499	negative	2.5	0.025716	negative	n.d.	n.d.	n.d.	n.d.
145677884	Bautzen	7691	85.0263	positive	130.161	positive	3507.25	72.929	positive	158	2.89039	positive	6.43797	positive	91.1621	positive
145678530	Görlitz	1919.25	24.3208	positive	136.991	positive	9.25	0.13122	negative	271.5	2.79275	positive	7.20272	positive	18.0408	negative
145680748	Sächsische Schweiz-Osterzgebirge	43.75	0.554401	negative	n.d.	n.d.	8.75	0.124127	negative	111	1.14179	negative	53.074	negative	n.d.	n.d.
145692696	Görlitz	45	0.475595	negative	n.d.	n.d.	14.75	0.184183	negative	43.75	0.47861	negative	n.d.	n.d.	n.d.	n.d.
145695266	Görlitz	2821	29.8145	positive	112.763	positive	86.25	1.077	negative	517.75	5.66401	positive	27.5419	positive	22.7969	negative
145696088	Sächsische Schweiz-Osterzgebirge	5.75	0.0728641	negative	n.d.	n.d.	-1.75	-0.0248254	negative	-6.5	-0.0668615	negative	n.d.	n.d.	n.d.	n.d.
145699441	Sächsische Schweiz-Osterzgebirge	20.5	0.229788	negative	n.d.	n.d.	227.75	3.2467	negative	15.75	0.122429	negative	8.02593	positive	89.676	positive
145699938	Görlitz	25.75	0.291458	negative	n.d.	n.d.	6	0.104009	negative	10.25	0.105435	negative	n.d.	n.d.	n.d.	n.d.
145702153	Bautzen	23.75	0.26882	negative	n.d.	n.d.	5	0.0866746	negative	85.25	0.876915	negative	n.d.	n.d.	n.d.	n.d.
145703166	Dresden, Stadt	48	0.745985	negative	n.d.	n.d.	15.25	0.260749	negative	221	1.18925	negative	n.d.	n.d.	n.d.	n.d.
145703251	Görlitz	899	9.50132	positive	94.8885	positive	136.75	1.7076	negative	851.25	9.31239	positive	5.25114	positive	82.4246	positive
145703400	Bautzen	17.75	0.200908	negative	n.d.	n.d.	3.5	0.0606722	negative	102.75	1.05693	negative	n.d.	n.d.	n.d.	n.d.
145703477	Bautzen	48	0.528813	negative	n.d.	n.d.	21.25	0.432588	negative	437	5.32019	positive	26.1661	positive	32.5548	doubtful
145705208	Bautzen	1035	11.4025	positive	1.63364	negative	22.25	0.452945	negative	18	0.219138	negative	n.d.	n.d.	n.d.	n.d.
145707160	Bautzen	47.75	0.54047	negative	n.d.	n.d.	6	0.104009	negative	2752.25	28.3107	positive	15.3405	positive	45.4277	positive
145721997	Sächsische Schweiz-Osterzgebirge	14149.8	160.157	positive	152.733	positive	7	0.121344	negative	2.75	0.0282876	negative	n.d.	n.d.	n.d.	n.d.
145724033	Dresden, Stadt	14461.8	163.689	positive	146.45	positive	8.5	0.147347	negative	8.75	0.0900059	negative	n.d.	n.d.	n.d.	n.d.
145736854	Sächsische Schweiz-Osterzgebirge	64	0.676401	negative	n.d.	n.d.	10.75	0.134235	negative	21.25	0.232468	negative	n.d.	n.d.	n.d.	n.d.
145739245	Bautzen	20.75	0.234864	negative	5.31615	negative	11.5	0.199351	negative	3135.75	32.2555	positive	13.1501	positive	4.56711	negative
145739587	Sächsische Schweiz-Osterzgebirge	26.75	0.302777	negative	n.d.	n.d.	23.5	0.40737	negative	14.75	0.151724	negative	n.d.	n.d.	n.d.	n.d.
145748957	Sächsische Schweiz-Osterzgebirge	31.75	0.35937	negative	n.d.	n.d.	27.5	0.47671	negative	3833.75	39.4354	positive	8.3683	positive	29.6365	negative
145749696	Sächsische Schweiz-Osterzgebirge	63.75	0.72157	negative	n.d.	n.d.	15	0.260024	negative	10.75	0.110579	negative	n.d.	n.d.	n.d.	n.d.
145750414	Bautzen	30.5	0.322347	negative	n.d.	n.d.	18.75	0.234131	negative	60.75	0.664585	negative	n.d.	n.d.	n.d.	n.d.
145751945	Bautzen	42	0.443888	negative	n.d.	n.d.	16.75	0.209157	negative	36.75	0.402033	negative	n.d.	n.d.	n.d.	n.d.
145754506	Sächsische Schweiz-Osterzgebirge	32	0.338201	negative	n.d.	n.d.	11.75	0.146722	negative	8521.25	93.2196	positive	5.82192	positive	23.2869	negative
145755002	Sächsische Schweiz-Osterzgebirge	14	0.147963	negative	n.d.	n.d.	6.25	0.0780437	negative	12.25	0.134011	negative	n.d.	n.d.	n.d.	n.d.
145760188	Dresden, Stadt	21	0.221944	negative	n.d.	n.d.	8.75	0.109261	negative	952.25	10.4173	positive	18.5084	positive	22.083	negative
145760831	Bautzen	264	2.79015	positive	6.95901	negative	15.75	0.19667	negative	15.25	0.16683	negative	n.d.	n.d.	n.d.	n.d.
145762810	Sächsische Schweiz-Osterzgebirge	1027.75	13.0237	positive	103.718	positive	7.75	0.109941	negative	450	4.62888	positive	16.4724	positive	24.4467	negative
145763094	Meißen	27.75	0.314095	negative	4.92888	negative	5.5	0.095342	negative	14.75	0.151724	negative	n.d.	n.d.	n.d.	n.d.
145763503	Meißen	11	0.116256	negative	n.d.	n.d.	5.75	0.0718002	negative	15.25	0.16683	negative	n.d.	n.d.	n.d.	n.d.
145764266	Sächsische Schweiz-Osterzgebirge	40.75	0.516385	negative	n.d.	n.d.	9.25	0.13122	negative	1276.5	13.1306	positive	8.03908	positive	4.26103	negative
145764489	Meißen	7439	78.6211	positive	73.5435	positive	7.75	0.0967742	negative	792.25	8.66695	positive	11.9102	positive	18.7373	negative
145764901	Sächsische Schweiz-Osterzgebirge	25.75	0.291458	negative	n.d.	n.d.	9	0.156014	negative	402.75	4.14284	positive	9.32397	positive	28.4058	negative
145765066	Bautzen	42	0.462711	negative	n.d.	n.d.	15.25	0.310446	negative	312	3.79839	positive	34.5286	positive	30.6737	doubtful
145765327	Sächsische Schweiz-Osterzgebirge	47.25	0.534811	negative	n.d.	n.d.	829	14.3706	positive	293.75	3.02163	positive	6.44866	positive	81.6604	positive
145765764	Sächsische Schweiz-Osterzgebirge	62	0.68305	negative	2.16749	negative	12.25	0.249374	negative	1324	16.1188	positive	10.4078	positive	34.3437	doubtful
145765869	Sächsische Schweiz-Osterzgebirge	1564	19.9542	positive	96.7738	positive	6.25	0.193954	negative	5292	75.6689	positive	7.02481	positive	15.2268	negative
145766458	Görlitz	163.75	1.85345	negative	n.d.	n.d.	9	0.156014	negative	1099.75	11.3125	positive	8.45972	positive	17.365	negative
145766575	Sächsische Schweiz-Osterzgebirge	450	4.95762	positive	87.8376	positive	37.75	0.76848	negative	400	4.86973	positive	41.4239	doubtful	49.0174	positive
145766643	Sächsische Schweiz-Osterzgebirge	89.5	0.945905	negative	n.d.	n.d.	21.75	0.271592	negative	28.25	0.309046	negative	77.584	negative	n.d.	n.d.
145766747	Bautzen	31	0.341525	negative	n.d.	n.d.	3435.25	69.9317	positive	17	0.206964	negative	6.97303	positive	92.2837	positive
145767133	Sächsische Schweiz-Osterzgebirge	68.75	0.871201	negative	n.d.	n.d.	489.25	6.94047	positive	45	0.462888	negative	8.80185	positive	91.1975	positive
145767137	Sächsische Schweiz-Osterzgebirge	65.5	0.692254	negative	n.d.	n.d.	177.75	2.21956	negative	103.25	1.12952	negative	n.d.	n.d.	n.d.	n.d.
145767267	Görlitz	33	0.363559	negative	n.d.	n.d.	3756.25	76.4663	positive	22	0.267835	negative	7.18015	positive	92.7593	positive
145767706	Dresden, Stadt	88	0.930052	negative	n.d.	n.d.	39.25	0.490115	negative	3116.25	34.0907	positive	6.23288	positive	9.16917	negative
145768016	Bautzen	25.75	0.326304	negative	n.d.	n.d.	27.25	0.386567	negative	70	0.720047	negative	n.d.	n.d.	n.d.	n.d.
145768244	Sächsische Schweiz-Osterzgebirge	105.25	1.1913	negative	n.d.	n.d.	10	0.173349	negative	26.25	0.270018	negative	n.d.	n.d.	n.d.	n.d.
145768447	Sächsische Schweiz-Osterzgebirge	15444.5	163.229	positive	169.496	positive	8.75	0.109261	negative	10285.8	112.523	positive	8.32572	positive	30.9862	doubtful
145768517	Sächsische Schweiz-Osterzgebirge	40.25	0.510049	negative	n.d.	n.d.	141.25	2.00376	negative	65	0.668615	negative	6.07348	positive	86.064	positive
145768681	Bautzen	954.75	12.0986	positive	75.0225	positive	41.25	0.58517	negative	1472.5	15.1467	positive	6.16939	positive	86.211	positive
145768786	Sächsische Schweiz-Osterzgebirge	30.25	0.383329	negative	n.d.	n.d.	8.25	0.117034	negative	3.5	0.0360024	negative	n.d.	n.d.	n.d.	n.d.
145769303	Sächsische Schweiz-Osterzgebirge	8737	96.255	positive	143.55	positive	14.25	0.290089	negative	2878	35.0377	positive	11.8403	positive	13.1114	negative
145769550	Sächsische Schweiz-Osterzgebirge	33.75	0.427681	negative	n.d.	n.d.	37.75	0.535519	negative	118.5	1.21894	negative	38.9575	positive	11.4041	negative
145769572	Meißen	14277.2	180.922	positive	122.738	positive	4534.25	64.3226	positive	1776.5	18.2738	positive	6.65924	positive	93.9902	positive
145769675	Sächsische Schweiz-Osterzgebirge	13.75	0.155633	negative	n.d.	n.d.	6	0.104009	negative	215.25	2.21415	positive	8.08297	positive	38.4364	doubtful
145769712	Görlitz	243.75	2.75895	positive	126.405	positive	4	0.0693396	negative	186.75	1.92098	negative	n.d.	n.d.	n.d.	n.d.
145769782	Sächsische Schweiz-Osterzgebirge	14615.2	165.426	positive	150.549	positive	6	0.104009	negative	18.75	0.19287	negative	n.d.	n.d.	n.d.	n.d.
145769975	Görlitz	3462.75	43.88	positive	148.644	positive	18.25	0.258893	negative	9	0.0925775	negative	n.d.	n.d.	n.d.	n.d.
145770021	Bautzen	33	0.348769	negative	n.d.	n.d.	185.75	2.31946	negative	97.75	1.06935	negative	11.6849	positive	91.4995	positive
145770061	Sächsische Schweiz-Osterzgebirge	16.75	0.229603	negative	n.d.	n.d.	13.25	0.163896	negative	441.5	1.65308	negative	n.d.	n.d.	n.d.	n.d.
145770177	Sächsische Schweiz-Osterzgebirge	673	7.11278	positive	102.645	positive	11.75	0.146722	negative	3116.75	34.0962	positive	6.94825	positive	11.059	negative
145770259	Görlitz	125.25	1.58717	negative	n.d.	n.d.	8.25	0.117034	negative	130	1.33723	negative	45.0724	doubtful	33.2375	doubtful
145770412	Sächsische Schweiz-Osterzgebirge	41	0.451694	negative	n.d.	n.d.	21.25	0.432588	negative	15	0.182615	negative	n.d.	n.d.	n.d.	n.d.
145770598	Görlitz	32.75	0.415009	negative	n.d.	n.d.	11.25	0.159592	negative	23.5	0.24173	negative	n.d.	n.d.	n.d.	n.d.
145770609	Meißen	46.25	0.523492	negative	n.d.	n.d.	9	0.156014	negative	429.75	4.42058	positive	12.3158	positive	35.5695	doubtful
145770675	Görlitz	117.75	1.49213	negative	n.d.	n.d.	8.75	0.124127	negative	174.5	1.79497	negative	41.2102	doubtful	23.0467	negative
145770717	Sächsische Schweiz-Osterzgebirge	41	0.433319	negative	n.d.	n.d.	30.25	0.377732	negative	56.75	0.620826	negative	n.d.	n.d.	n.d.	n.d.
145770849	Görlitz	2786	16.2957	positive	102.374	positive	20.25	0.282098	negative	3707	26.8256	positive	7.0507	positive	16.8027	negative
145771076	Bautzen	33	0.348769	negative	n.d.	n.d.	16.75	0.209157	negative	60.75	0.664585	negative	n.d.	n.d.	n.d.	n.d.
145771512	Sächsische Schweiz-Osterzgebirge	44.75	0.506514	negative	n.d.	n.d.	6	0.104009	negative	544.25	5.59837	positive	11.7953	positive	12.7979	negative
145771542	Sächsische Schweiz-Osterzgebirge	24	0.25365	negative	n.d.	n.d.	15.75	0.19667	negative	22.75	0.248877	negative	91.1692	negative	n.d.	n.d.
145772535	Sächsische Schweiz-Osterzgebirge	38.25	0.432942	negative	n.d.	n.d.	12	0.208019	negative	3.75	0.038574	negative	n.d.	n.d.	n.d.	n.d.
145773941	Sächsische Schweiz-Osterzgebirge	31	0.341525	negative	n.d.	n.d.	6.75	0.13741	negative	4.5	0.0547845	negative	n.d.	n.d.	n.d.	n.d.
145777271	Sächsische Schweiz-Osterzgebirge	131	1.38451	negative	n.d.	n.d.	26.25	0.327784	negative	30.75	0.336395	negative	n.d.	n.d.	n.d.	n.d.
145779098	Görlitz	15132	166.708	positive	140.425	positive	4.25	0.0865177	negative	1.5	0.0182615	negative	n.d.	n.d.	n.d.	n.d.
145779223	Dresden, Stadt	3220.75	40.8134	positive	110.614	positive	9.25	0.13122	negative	7	0.0720047	negative	n.d.	n.d.	n.d.	n.d.
145780079	Bautzen	128.75	1.63152	negative	n.d.	n.d.	13.75	0.195057	negative	11.5	0.118293	negative	n.d.	n.d.	n.d.	n.d.
145780345	Bautzen	25	0.276702	negative	n.d.	n.d.	17.25	0.13563	negative	9.25	0.156532	negative	n.d.	n.d.	n.d.	n.d.
145781214	Görlitz	70.25	0.795142	negative	n.d.	n.d.	136.5	2.36622	negative	160.75	1.65354	negative	n.d.	n.d.	n.d.	n.d.
145781238	Bautzen	85	0.898345	negative	n.d.	n.d.	32.75	0.408949	negative	75.25	0.82321	negative	n.d.	n.d.	n.d.	n.d.
145781251	Sächsische Schweiz-Osterzgebirge	82.25	1.04227	negative	n.d.	n.d.	6.25	0.0886621	negative	-1.5	-0.0154296	negative	n.d.	n.d.	n.d.	n.d.
145781446	Sächsische Schweiz-Osterzgebirge	4847.75	61.4308	positive	103.914	positive	186.75	2.64922	negative	73.5	0.75605	negative	6.88576	positive	61.1797	positive
145782292	Sächsische Schweiz-Osterzgebirge	19.75	0.223545	negative	n.d.	n.d.	140	2.42689	negative	6190.25	63.6753	positive	5.43457	positive	93.5335	positive
145782941	Sächsische Schweiz-Osterzgebirge	43.25	0.489536	negative	n.d.	n.d.	13	0.225354	negative	37.75	0.388311	negative	n.d.	n.d.	n.d.	n.d.
145783429	Meißen	86.25	1.09296	negative	n.d.	n.d.	6.75	0.0957551	negative	5345	54.9808	positive	8.90964	positive	4.77342	negative
145784650	Bautzen	35.75	0.404645	negative	-3.04887	negative	21	0.364033	negative	16.75	0.172297	negative	n.d.	n.d.	n.d.	n.d.
145784916	Dresden, Stadt	86.75	0.96086	negative	n.d.	n.d.	3790.25	55.3075	positive	358.5	7.73519	positive	6.83065	positive	91.148	positive
145785145	Görlitz	11.75	0.132995	negative	n.d.	n.d.	70.5	1.22211	negative	10.25	0.105435	negative	n.d.	n.d.	n.d.	n.d.
145785160	Görlitz	24.75	0.280139	negative	n.d.	n.d.	20.5	0.355366	negative	10178.8	104.703	positive	6.29186	positive	14.0713	negative
145785757	Sächsische Schweiz-Osterzgebirge	14	0.154237	negative	n.d.	n.d.	13.25	0.269732	negative	289	3.51838	positive	11.7713	positive	26.6771	negative
145787724	Meißen	19	0.231903	negative	n.d.	n.d.	13.75	0.242364	negative	2669.5	52.2085	positive	5.97195	positive	18.7549	negative
145788049	Bautzen	21.25	0.240523	negative	n.d.	n.d.	10	0.173349	negative	1383.75	14.2338	positive	14.0691	positive	17.0449	negative
145788088	Görlitz	21	0.312324	negative	n.d.	n.d.	14.25	0.238143	negative	12	0.118033	negative	n.d.	n.d.	n.d.	n.d.
145788501	Sächsische Schweiz-Osterzgebirge	67.75	0.766845	negative	n.d.	n.d.	13	0.225354	negative	23.75	0.244302	negative	n.d.	n.d.	n.d.	n.d.
145788790	Sächsische Schweiz-Osterzgebirge	29.75	0.336733	negative	n.d.	n.d.	3969.5	68.8109	positive	32.75	0.336879	negative	6.64811	positive	94.6575	positive
145789367	Meißen	69.75	0.883873	negative	n.d.	n.d.	16.75	0.237614	negative	9.5	0.0977207	negative	n.d.	n.d.	n.d.	n.d.
145789558	Sächsische Schweiz-Osterzgebirge	25.75	0.326304	negative	n.d.	n.d.	203.25	2.88329	negative	3	0.0308592	negative	10.1572	positive	91.6959	positive
145789571	Meißen	12035.8	103.792	positive	138.18	positive	101.75	0.796189	negative	82.5	0.861119	negative	n.d.	n.d.	n.d.	n.d.
145789675	Bautzen	14367.5	158.286	positive	130.668	positive	6.25	0.127232	negative	21	0.255661	negative	n.d.	n.d.	n.d.	n.d.
145789837	Sächsische Schweiz-Osterzgebirge	15264.5	161.327	positive	154.886	positive	20.75	0.259105	negative	639.25	6.99318	positive	8.47793	positive	80.0612	positive
145789903	Bautzen	25.75	0.326304	negative	n.d.	n.d.	13.25	0.187964	negative	43.5	0.447458	negative	n.d.	n.d.	n.d.	n.d.
145789977	Sächsische Schweiz-Osterzgebirge	14859.2	168.188	positive	150.294	positive	12	0.208019	negative	25.25	0.259731	negative	n.d.	n.d.	n.d.	n.d.
145790029	Sächsische Schweiz-Osterzgebirge	141	1.55339	negative	n.d.	n.d.	19.25	0.391874	negative	16	0.194789	negative	n.d.	n.d.	n.d.	n.d.
145790282	Bautzen	28.25	0.319755	negative	n.d.	n.d.	13	0.225354	negative	1500.75	15.4373	positive	12.0556	positive	10.8416	negative
145790321	Sächsische Schweiz-Osterzgebirge	93.75	1.06113	negative	n.d.	n.d.	10	0.173349	negative	11.25	0.115722	negative	n.d.	n.d.	n.d.	n.d.
145790581	Meißen	29.75	0.376992	negative	n.d.	n.d.	56.25	0.797959	negative	57.5	0.591467	negative	n.d.	n.d.	n.d.	n.d.
145790849	Sächsische Schweiz-Osterzgebirge	21.25	0.26928	negative	n.d.	n.d.	10.75	0.152499	negative	4	0.0411456	negative	n.d.	n.d.	n.d.	n.d.
145791006	Sächsische Schweiz-Osterzgebirge	21.5	0.227229	negative	n.d.	n.d.	22.75	0.284079	negative	9.25	0.101192	negative	n.d.	n.d.	n.d.	n.d.
145791118	Görlitz	145.5	1.60296	negative	n.d.	n.d.	22.25	0.452945	negative	4942	60.1656	positive	7.7411	positive	17.4842	negative
145791261	Sächsische Schweiz-Osterzgebirge	456.5	5.02923	positive	93.0269	positive	19.75	0.402053	negative	592	7.20721	positive	11.0809	positive	15.3404	negative
145791279	Bautzen	10919.8	123.598	positive	153.876	positive	15.5	0.268691	negative	256.25	2.63589	positive	79.0784	negative	7.79913	negative
145791902	Sächsische Schweiz-Osterzgebirge	93	1.02457	negative	n.d.	n.d.	5.25	0.106875	negative	36	0.438276	negative	n.d.	n.d.	n.d.	n.d.
145792346	Bautzen	51	0.539007	negative	n.d.	n.d.	21.75	0.271592	negative	563.25	6.16177	positive	21.7047	positive	-2.19081	negative
145792373	Sächsische Schweiz-Osterzgebirge	39	0.412182	negative	n.d.	n.d.	19.75	0.246618	negative	73.25	0.801331	negative	n.d.	n.d.	n.d.	n.d.
145792906	Sächsische Schweiz-Osterzgebirge	232.25	2.94308	positive	1.77244	negative	3.25	0.0461043	negative	30.5	0.313735	negative	n.d.	n.d.	n.d.	n.d.
145792956	Sächsische Schweiz-Osterzgebirge	5589.5	61.5792	positive	146.577	positive	20.25	0.412231	negative	2995	36.4621	positive	7.13841	positive	21.0691	negative
145793271	Sächsische Schweiz-Osterzgebirge	32.75	0.370689	negative	n.d.	n.d.	8	0.138679	negative	5.75	0.0591467	negative	n.d.	n.d.	n.d.	n.d.
145793438	Sächsische Schweiz-Osterzgebirge	11	0.121186	negative	n.d.	n.d.	4.75	0.0966962	negative	4	0.0486973	negative	n.d.	n.d.	n.d.	n.d.
145793640	Sächsische Schweiz-Osterzgebirge	2478.75	31.4108	positive	112.232	positive	13.25	0.187964	negative	420	4.32028	positive	26.7366	positive	19.3703	negative
145793883	Meißen	11521	126.926	positive	153.151	positive	94.25	1.91866	negative	1358	16.5327	positive	7.79288	positive	21.8854	negative
145794016	Meißen	7059.75	79.9075	positive	111.692	positive	4	0.0693396	negative	44.25	0.455173	negative	n.d.	n.d.	n.d.	n.d.
145794368	Sächsische Schweiz-Osterzgebirge	50	0.528438	negative	n.d.	n.d.	313.75	3.9178	positive	400.75	4.38407	positive	40.6012	doubtful	14.6357	negative
145795237	Sächsische Schweiz-Osterzgebirge	1090	6.60658	positive	114.158	positive	22.75	0.302456	negative	3324	22.6528	positive	7.44588	positive	35.7848	doubtful
145795582	Bautzen	4842.25	61.3611	positive	126.354	positive	52.25	0.741215	negative	555	5.70895	positive	46.7175	doubtful	27.6779	negative
145795992	Bautzen	27.25	0.308436	negative	n.d.	n.d.	771.5	13.3739	positive	4574.75	47.0577	positive	6.83093	positive	58.2699	positive
145796208	Sächsische Schweiz-Osterzgebirge	37.25	0.472033	negative	n.d.	n.d.	8.25	0.117034	negative	6.5	0.0668615	negative	n.d.	n.d.	n.d.	n.d.
145796355	Meißen	20.5	0.21666	negative	n.d.	n.d.	15.75	0.19667	negative	18.25	0.199649	negative	n.d.	n.d.	n.d.	n.d.
145796593	Görlitz	66	0.727118	negative	n.d.	n.d.	4765.25	97.0067	positive	12	0.146092	negative	6.17907	positive	94.1861	positive
145796836	Meißen	37	0.391044	negative	n.d.	n.d.	4.75	0.0593132	negative	9.75	0.106662	negative	n.d.	n.d.	n.d.	n.d.
145796989	Bautzen	258.25	2.92307	positive	110.447	positive	11	0.190684	negative	6.75	0.0694331	negative	n.d.	n.d.	n.d.	n.d.
145797013	Görlitz	237.25	2.68537	positive	12.6711	negative	6.5	0.112677	negative	15.75	0.162011	negative	n.d.	n.d.	n.d.	n.d.
145797093	Sächsische Schweiz-Osterzgebirge	32.75	0.415009	negative	n.d.	n.d.	71.75	1.01784	negative	182.5	1.87727	negative	7.2062	positive	77.0585	positive
145797346	Görlitz	87.5	0.924767	negative	n.d.	n.d.	7.75	0.0967742	negative	10.25	0.112132	negative	78.4634	negative	n.d.	n.d.
145797473	Bautzen	23.25	0.294624	negative	n.d.	n.d.	218.25	3.09608	negative	28.5	0.293162	negative	6.74417	positive	65.991	positive
145797674	Meißen	0.75	0.00950401	negative	n.d.	n.d.	5.25	0.0744762	negative	6	0.0617183	negative	n.d.	n.d.	n.d.	n.d.
145797922	Meißen	19.5	0.206091	negative	n.d.	n.d.	-1.25	-0.0156087	negative	5.25	0.0574333	negative	n.d.	n.d.	n.d.	n.d.
145798183	Sächsische Schweiz-Osterzgebirge	60.75	0.687614	negative	n.d.	n.d.	2117	36.698	positive	31.75	0.326593	negative	7.37877	positive	92.445	positive
145798291	Dresden, Stadt	30.75	0.348052	negative	n.d.	n.d.	13	0.225354	negative	802.25	8.25226	positive	6.45697	positive	45.2642	positive
145798433	Dresden, Stadt	55.75	0.63102	negative	4.3515	negative	17	0.294693	negative	18.25	0.187727	negative	n.d.	n.d.	n.d.	n.d.
145798504	Bautzen	42.75	0.483877	negative	n.d.	n.d.	5	0.0866746	negative	9.75	0.100292	negative	n.d.	n.d.	n.d.	n.d.
145798588	Bautzen	40	0.422751	negative	n.d.	n.d.	12.25	0.152966	negative	23.25	0.254347	negative	n.d.	n.d.	n.d.	n.d.
145798632	Sächsische Schweiz-Osterzgebirge	20.75	0.281849	negative	n.d.	n.d.	16.75	0.258456	negative	28	0.554694	negative	n.d.	n.d.	n.d.	n.d.
145799282	Sächsische Schweiz-Osterzgebirge	3216	35.4305	positive	117.88	positive	17.75	0.361338	negative	2469.5	30.0645	positive	15.8101	positive	5.86356	negative
145799373	Meißen	51	0.539007	negative	n.d.	n.d.	18.75	0.234131	negative	28.25	0.309046	negative	n.d.	n.d.	n.d.	n.d.
145799425	Bautzen	51.25	0.580086	negative	n.d.	n.d.	5	0.0866746	negative	7.25	0.0745763	negative	n.d.	n.d.	n.d.	n.d.
145799557	Meißen	12	0.126825	negative	n.d.	n.d.	6.75	0.0842872	negative	26.75	0.292636	negative	n.d.	n.d.	n.d.	n.d.
145799602	Bautzen	40.75	0.516385	negative	n.d.	n.d.	11.25	0.159592	negative	7.5	0.0771479	negative	n.d.	n.d.	n.d.	n.d.
145799938	Sächsische Schweiz-Osterzgebirge	43.75	0.495195	negative	n.d.	n.d.	7	0.121344	negative	460.25	4.73431	positive	14.5594	positive	9.54684	negative
145800091	Görlitz	7021.75	79.4774	positive	138.289	positive	0	0	negative	50.75	0.522034	negative	n.d.	n.d.	n.d.	n.d.
145800115	Meißen	73	0.77152	negative	n.d.	n.d.	36.25	0.452654	negative	8.25	0.0902523	negative	n.d.	n.d.	n.d.	n.d.
145800272	Görlitz	76.25	0.863055	negative	n.d.	n.d.	8	0.138679	negative	7.75	0.0797195	negative	n.d.	n.d.	n.d.	n.d.
145801136	Bautzen	46.75	0.529152	negative	n.d.	n.d.	1.5	0.0260024	negative	993.75	10.2221	positive	7.77829	positive	31.543	doubtful
145801174	Sächsische Schweiz-Osterzgebirge	33.75	0.427681	negative	n.d.	n.d.	7.75	0.109941	negative	5565	57.2438	positive	10.6016	positive	28.2081	negative
145801441	Meißen	4	0.0760828	negative	n.d.	n.d.	36.75	0.322547	negative	73.25	0.48048	negative	n.d.	n.d.	n.d.	n.d.
145801558	Görlitz	24.75	0.280139	negative	n.d.	n.d.	4736	82.0981	positive	17.75	0.182583	negative	5.65655	positive	93.4552	positive
145801645	Sächsische Schweiz-Osterzgebirge	17	0.179669	negative	2.75529	negative	23.75	0.296566	negative	3971.75	43.4496	positive	6.91781	positive	16.6585	negative
145802323	Sächsische Schweiz-Osterzgebirge	5	0.0528438	negative	n.d.	n.d.	3.75	0.0468262	negative	9.25	0.101192	negative	16.9167	positive	1.59209	negative
145802472	Dresden, Stadt	74.75	0.846076	negative	n.d.	n.d.	10	0.173349	negative	6.75	0.0694331	negative	n.d.	n.d.	n.d.	n.d.
145802796	Sächsische Schweiz-Osterzgebirge	13	0.14322	negative	n.d.	n.d.	8.75	0.178125	negative	8	0.0973947	negative	n.d.	n.d.	n.d.	n.d.
145803098	Sächsische Schweiz-Osterzgebirge	3815.75	48.3532	positive	127.738	positive	12.25	0.173778	negative	1003.5	10.3224	positive	8.36476	positive	37.951	doubtful
145803330	Sächsische Schweiz-Osterzgebirge	11651	123.137	positive	156.214	positive	8.75	0.109261	negative	6754.75	73.8947	positive	8.77473	positive	37.6146	doubtful
145803600	Sächsische Schweiz-Osterzgebirge	39.75	0.503713	negative	n.d.	n.d.	6.25	0.0886621	negative	7885.5	81.1133	positive	15.4182	positive	17.1855	negative
145803799	Sächsische Schweiz-Osterzgebirge	908.25	7.64595	positive	98.9516	positive	13.25	0.163806	negative	1.5	0.0730179	negative	n.d.	n.d.	n.d.	n.d.
145803983	Sächsische Schweiz-Osterzgebirge	19.75	0.250272	negative	6.06042	negative	10.25	0.145406	negative	5681.5	58.4421	positive	15.4868	positive	17.3835	negative
145804052	Görlitz	9080.75	102.783	positive	109.444	positive	10	0.173349	negative	3387.75	34.8477	positive	6.87248	positive	22.8143	negative
145806500	Meißen	63	0.665832	negative	n.d.	n.d.	8.25	0.103018	negative	297.25	3.25182	positive	12.4614	positive	16.4345	negative
145806573	Meißen	8984.75	101.696	positive	99.8276	positive	3590.5	62.241	positive	5823.25	59.9002	positive	6.81431	positive	84.6951	positive
145806622	Sächsische Schweiz-Osterzgebirge	9318.25	105.471	positive	129.151	positive	20	0.346698	negative	399.25	4.10684	positive	28.2904	positive	34.2676	doubtful
145806753	Sächsische Schweiz-Osterzgebirge	77.25	0.978913	negative	5.4556	negative	12.25	0.173778	negative	38.5	0.396026	negative	n.d.	n.d.	n.d.	n.d.
145806816	Görlitz	2112	24.2424	positive	100.607	positive	0.75	0.0914229	negative	12.5	0.240073	negative	n.d.	n.d.	n.d.	n.d.
145806897	Sächsische Schweiz-Osterzgebirge	22.75	0.257502	negative	n.d.	n.d.	11	0.190684	negative	11.75	0.120865	negative	n.d.	n.d.	n.d.	n.d.
145806958	Meißen	29.75	0.336733	negative	n.d.	n.d.	10	0.173349	negative	16.75	0.172297	negative	n.d.	n.d.	n.d.	n.d.
145807365	Bautzen	58.75	0.664977	negative	n.d.	n.d.	7	0.121344	negative	5.75	0.0591467	negative	n.d.	n.d.	n.d.	n.d.
145807377	Meißen	36.75	0.465697	negative	n.d.	n.d.	6.25	0.0886621	negative	3	0.0308592	negative	n.d.	n.d.	n.d.	n.d.
145807784	Sächsische Schweiz-Osterzgebirge	33.75	0.427681	negative	1.46623	negative	22.75	0.32273	negative	9047.5	93.0661	positive	7.19918	positive	29.0424	negative
145808254	Sächsische Schweiz-Osterzgebirge	22.25	0.281952	negative	n.d.	n.d.	7.75	0.109941	negative	-3	-0.0308592	negative	n.d.	n.d.	n.d.	n.d.
145808276	Sächsische Schweiz-Osterzgebirge	189	1.9975	negative	n.d.	n.d.	16.25	0.202914	negative	31.75	0.347334	negative	n.d.	n.d.	n.d.	n.d.
145808742	Meißen	14806.8	183.446	positive	137.497	positive	11.75	0.195061	negative	1.5	0.0672132	negative	n.d.	n.d.	n.d.	n.d.
145810915	Görlitz	55.5	0.61144	negative	n.d.	n.d.	26.25	0.534374	negative	18	0.219138	negative	n.d.	n.d.	n.d.	n.d.
145819072	Sächsische Schweiz-Osterzgebirge	6669.25	84.5128	positive	136.799	positive	18.25	0.258893	negative	5.5	0.0565751	negative	n.d.	n.d.	n.d.	n.d.
145821802	Sächsische Schweiz-Osterzgebirge	47.25	0.534811	negative	n.d.	n.d.	4	0.0693396	negative	5.25	0.0540035	negative	n.d.	n.d.	n.d.	n.d.
145836727	Sächsische Schweiz-Osterzgebirge	31.75	0.402337	negative	n.d.	n.d.	7.25	0.102848	negative	-2.5	-0.025716	negative	n.d.	n.d.	n.d.	n.d.
145838223	Bautzen	23.25	0.263161	negative	n.d.	n.d.	3.5	0.0606722	negative	273.75	2.8159	positive	8.42648	positive	24.2939	negative
145838393	Meißen	31.5	0.332916	negative	n.d.	n.d.	64.25	0.80229	negative	15.25	0.16683	negative	n.d.	n.d.	n.d.	n.d.
145872200	Görlitz	19.5	0.206091	negative	n.d.	n.d.	195.75	2.44433	negative	259.25	2.83611	positive	20.7154	positive	30.2933	doubtful
145874464	Sächsische Schweiz-Osterzgebirge	893	9.43791	positive	69.0547	doubtful	25.25	0.315297	negative	119.75	1.31003	negative	80.6096	negative	n.d.	n.d.
145874609	Bautzen	2170	22.9342	positive	114.025	positive	8.25	0.103018	negative	16.25	0.17777	negative	n.d.	n.d.	n.d.	n.d.
145874854	Bautzen	80	0.845501	negative	n.d.	n.d.	193.75	2.41936	negative	70.25	0.768512	negative	7.85453	positive	77.7248	positive
145875244	Bautzen	28	0.295926	negative	n.d.	n.d.	6.75	0.0842872	negative	318.25	3.48155	positive	18.4627	positive	29.3764	negative
145878434	Bautzen	13	0.137394	negative	0.464306	negative	5.25	0.0655567	negative	15.25	0.16683	negative	n.d.	n.d.	n.d.	n.d.
145878514	Sächsische Schweiz-Osterzgebirge	75.75	0.857395	negative	n.d.	n.d.	14	0.242689	negative	2192.75	22.5555	positive	9.32397	positive	13.7858	negative
145879826	Sächsische Schweiz-Osterzgebirge	272	2.8747	positive	25.8995	negative	9.75	0.121748	negative	30.75	0.336395	negative	n.d.	n.d.	n.d.	n.d.
145879884	Bautzen	23.25	0.206769	negative	n.d.	n.d.	14	0.186514	negative	921.75	8.077	positive	13.6783	positive	43.0373	positive
145882639	Mittelsachsen	45	0.555901	negative	n.d.	n.d.	26.25	0.629386	negative	3637.25	34.1791	positive	19.8858	positive	33.59	doubtful
145887190	Bautzen	30	0.317063	negative	n.d.	n.d.	50.75	0.633715	negative	1730.25	18.9284	positive	17.93	positive	27.4165	negative
145887982	Bautzen	28	0.295926	negative	n.d.	n.d.	11.75	0.146722	negative	8205.75	89.7682	positive	6.75351	positive	36.8198	doubtful
145888339	Sächsische Schweiz-Osterzgebirge	33	0.348769	negative	n.d.	n.d.	53.75	0.671176	negative	32.25	0.352804	negative	n.d.	n.d.	n.d.	n.d.
145888642	Sächsische Schweiz-Osterzgebirge	36	0.380476	negative	n.d.	n.d.	7.75	0.0967742	negative	13.25	0.144951	negative	n.d.	n.d.	n.d.	n.d.
145889102	Sächsische Schweiz-Osterzgebirge	47.75	0.54047	negative	n.d.	n.d.	10.5	0.182017	negative	344.75	3.54623	positive	12.8975	positive	25.7665	negative
145889171	Bautzen	24	0.25365	negative	3.99548	negative	9.25	0.115505	negative	1071.75	11.7246	positive	7.02777	positive	39.9661	doubtful
145889762	Bautzen	197.5	2.08733	negative	n.d.	n.d.	4.75	0.0593132	negative	95.25	1.042	negative	n.d.	n.d.	n.d.	n.d.
145892531	Sächsische Schweiz-Osterzgebirge	4914	51.9349	positive	126.203	positive	8.75	0.109261	negative	20.25	0.221528	negative	n.d.	n.d.	n.d.	n.d.
145908285	Meißen	42.75	0.541729	negative	n.d.	n.d.	12.25	0.173778	negative	7175	73.8048	positive	19.1971	positive	16.5775	negative
145923364	Görlitz	44.5	0.47031	negative	n.d.	n.d.	23.75	0.296566	negative	1737.75	19.0104	positive	7.04718	positive	40.4603	positive
145923853	Görlitz	255.5	2.70032	positive	40.0683	negative	161.25	2.01353	negative	3096.25	33.8719	positive	5.34247	positive	89.7319	positive
145924056	Görlitz	2176	22.9976	positive	111.953	positive	13.25	0.165453	negative	970.75	10.6197	positive	13.3714	positive	7.47532	negative
145931813	Sächsische Schweiz-Osterzgebirge	75.75	0.959905	negative	n.d.	n.d.	2175.25	30.858	positive	15	0.154296	negative	8.93898	positive	94.2943	positive
145933213	Sächsische Schweiz-Osterzgebirge	48	0.507301	negative	n.d.	n.d.	11.75	0.146722	negative	28.25	0.309046	negative	n.d.	n.d.	n.d.	n.d.
145936598	Görlitz	133.25	1.39373	negative	n.d.	n.d.	2319.25	40.6281	positive	22.5	0.33485	negative	8.66472	positive	90.1016	positive
145938854	Meißen	51.5	0.567372	negative	n.d.	n.d.	826.25	16.8201	positive	55	0.669589	negative	5.48867	positive	71.5837	positive
145955729	Sächsische Schweiz-Osterzgebirge	190	2.00807	negative	n.d.	n.d.	10.75	0.134235	negative	26.75	0.292636	negative	n.d.	n.d.	n.d.	n.d.
145976538	Sächsische Schweiz-Osterzgebirge	81	0.85607	negative	n.d.	n.d.	34.75	0.433923	negative	4648.75	50.8558	positive	6.84932	positive	-1.80584	negative
145977542	Görlitz	1201.5	12.6984	positive	109.943	positive	18.75	0.234131	negative	10767.2	117.79	positive	5.55556	positive	35.7893	doubtful
145977749	Sächsische Schweiz-Osterzgebirge	7019.75	88.9544	positive	135.83	positive	21.75	0.308544	negative	137.5	1.41438	negative	7.65595	positive	23.4044	negative
145978548	Görlitz	86	0.908914	negative	n.d.	n.d.	80.75	1.00833	negative	4473.25	48.9359	positive	9.23896	positive	16.6795	negative
146016089	Bautzen	376.25	4.25868	positive	107.295	positive	10	0.173349	negative	144.25	1.48381	negative	n.d.	n.d.	n.d.	n.d.
146022893	Meißen	16.25	0.144018	negative	n.d.	n.d.	19	0.164682	negative	0.25	0.0404677	negative	n.d.	n.d.	n.d.	n.d.
146023233	Görlitz	29	0.319491	negative	n.d.	n.d.	10.75	0.218839	negative	10	0.121743	negative	n.d.	n.d.	n.d.	n.d.
146026980	Bautzen	18.5	0.195522	negative	n.d.	n.d.	48.75	0.608741	negative	106.25	1.16234	negative	n.d.	n.d.	n.d.	n.d.
146037737	Sächsische Schweiz-Osterzgebirge	47	0.496732	negative	n.d.	n.d.	43.75	0.546306	negative	967.25	10.5814	positive	7.73973	positive	50.2666	positive
146037856	Sächsische Schweiz-Osterzgebirge	45	0.475595	negative	n.d.	n.d.	9.75	0.121748	negative	2015.25	22.0462	positive	7.38965	positive	6.73339	negative
146038218	Sächsische Schweiz-Osterzgebirge	53	0.560145	negative	n.d.	n.d.	13.25	0.165453	negative	9330.25	102.07	positive	25.4414	positive	30.2653	doubtful
146038264	Sächsische Schweiz-Osterzgebirge	29	0.306494	negative	n.d.	n.d.	4.75	0.0593132	negative	12.25	0.134011	negative	n.d.	n.d.	n.d.	n.d.
146038597	Sächsische Schweiz-Osterzgebirge	37	0.391044	negative	n.d.	n.d.	10.75	0.134235	negative	806.25	8.82011	positive	32.1689	positive	17.1135	negative
146038777	Sächsische Schweiz-Osterzgebirge	61.25	0.672068	negative	n.d.	n.d.	391.25	3.68438	positive	359.5	1.53638	negative	88.9527	negative	19.3365	negative
146039004	Meißen	12088.8	153.189	positive	115.523	positive	15.25	0.216336	negative	1.5	0.0154296	negative	n.d.	n.d.	n.d.	n.d.
146039116	Meißen	41.5	0.438604	negative	n.d.	n.d.	4.75	0.0593132	negative	6.25	0.0683729	negative	n.d.	n.d.	n.d.	n.d.
146039184	Sächsische Schweiz-Osterzgebirge	151.75	1.92298	negative	n.d.	n.d.	19.25	0.273079	negative	84.5	0.8692	negative	n.d.	n.d.	n.d.	n.d.
146039260	Bautzen	29.75	0.336733	negative	n.d.	n.d.	7.5	0.130012	negative	4388.25	45.1392	positive	8.28199	positive	6.41673	negative
146039465	Sächsische Schweiz-Osterzgebirge	51.75	0.585745	negative	n.d.	n.d.	8	0.138679	negative	281.75	2.89819	positive	81.1762	negative	13.6765	negative
146039470	Sächsische Schweiz-Osterzgebirge	74.5	0.787373	negative	n.d.	n.d.	9.75	0.121748	negative	3418.25	37.3945	positive	8.98782	positive	2.35179	negative
146039497	Sächsische Schweiz-Osterzgebirge	7	0.0739814	negative	n.d.	n.d.	15.25	0.190427	negative	23.25	0.254347	negative	n.d.	n.d.	n.d.	n.d.
146039766	Sächsische Schweiz-Osterzgebirge	37	0.391044	negative	n.d.	n.d.	320.25	3.99896	positive	138.25	1.51241	negative	9.03349	positive	89.8719	positive
146039789	Sächsische Schweiz-Osterzgebirge	69	0.729245	negative	n.d.	n.d.	53.25	0.664933	negative	78.25	0.856029	negative	37.692	positive	14.7286	negative
146039794	Sächsische Schweiz-Osterzgebirge	21	0.221944	negative	n.d.	n.d.	9.75	0.121748	negative	11.25	0.123071	negative	n.d.	n.d.	n.d.	n.d.
146039913	Sächsische Schweiz-Osterzgebirge	78.75	0.891351	negative	n.d.	n.d.	15.5	0.268691	negative	1663.75	17.114	positive	41.9687	doubtful	23.298	negative
146040405	Sächsische Schweiz-Osterzgebirge	2856.25	32.3292	positive	135.083	positive	14	0.242689	negative	56.75	0.583753	negative	n.d.	n.d.	n.d.	n.d.
146040462	Sächsische Schweiz-Osterzgebirge	42	0.443888	negative	n.d.	n.d.	5.75	0.0718002	negative	4.25	0.0464936	negative	107.519	negative	n.d.	n.d.
146040504	Meißen	36.75	0.536493	negative	n.d.	n.d.	58.25	0.739012	negative	820.5	7.95678	positive	10.9016	positive	30.0394	doubtful
146040508	Sächsische Schweiz-Osterzgebirge	52	0.549576	negative	n.d.	n.d.	20.25	0.252862	negative	30.25	0.330925	negative	n.d.	n.d.	n.d.	n.d.
146040698	Sächsische Schweiz-Osterzgebirge	22	0.232513	negative	n.d.	n.d.	10.25	0.127992	negative	20.25	0.221528	negative	n.d.	n.d.	n.d.	n.d.
146040782	Sächsische Schweiz-Osterzgebirge	49	0.51787	negative	n.d.	n.d.	48.75	0.608741	negative	553.75	6.05784	positive	10.1826	positive	16.5325	negative
146040842	Sächsische Schweiz-Osterzgebirge	489	5.16813	positive	5.22942	negative	290.75	3.63059	positive	179.75	1.96641	negative	91.933	negative	6.17591	negative
146041086	Meißen	12.75	0.161568	negative	n.d.	n.d.	7.75	0.109941	negative	2.5	0.025716	negative	n.d.	n.d.	n.d.	n.d.
146041117	Bautzen	31	0.327632	negative	n.d.	n.d.	94.75	1.18314	negative	193.75	2.11956	negative	90.5954	negative	n.d.	n.d.
146041129	Meißen	14581.8	184.78	positive	150.704	positive	12.25	0.173778	negative	3	0.0308592	negative	n.d.	n.d.	n.d.	n.d.
146041336	Sächsische Schweiz-Osterzgebirge	54	0.570713	negative	n.d.	n.d.	503.75	6.29033	positive	138.25	1.51241	negative	8.63014	positive	79.6178	positive
146041424	Sächsische Schweiz-Osterzgebirge	62	0.655264	negative	n.d.	n.d.	63.25	0.789803	negative	197.25	2.15785	negative	11.1754	positive	21.8404	negative
146041736	Bautzen	3856.25	43.6479	positive	108.626	positive	24	0.416038	negative	6.75	0.0694331	negative	n.d.	n.d.	n.d.	n.d.
146042021	Meißen	9904.75	112.109	positive	120.35	positive	715	12.3945	positive	18.75	0.19287	negative	5.71013	positive	94.9918	positive
146042362	Meißen	106	1.12029	negative	5.61444	negative	49.75	0.621228	negative	16.25	0.17777	negative	7.72011	positive	29.1345	negative
146042723	Bautzen	59	0.649999	negative	n.d.	n.d.	31.25	0.636159	negative	21	0.255661	negative	n.d.	n.d.	n.d.	n.d.
146042769	Bautzen	19.5	0.21483	negative	n.d.	n.d.	12.75	0.259553	negative	17	0.206964	negative	n.d.	n.d.	n.d.	n.d.
146042845	Sächsische Schweiz-Osterzgebirge	43.75	0.502765	negative	n.d.	n.d.	97.25	1.04357	negative	#VALUE!	0.850392	negative	n.d.	n.d.	n.d.	n.d.
146042960	Sächsische Schweiz-Osterzgebirge	38.25	0.444782	negative	n.d.	n.d.		0.242057	negative	468.5	4.9506	positive	15.3668	positive	9.91021	negative
146043134	Meißen	29.75	0.336733	negative	n.d.	n.d.	22	0.381368	negative	9.75	0.100292	negative	n.d.	n.d.	n.d.	n.d.
146043354	Görlitz	19.75	0.250272	negative	n.d.	n.d.	183.25	2.59957	negative	331.5	3.40994	positive	102.913	negative	32.5782	doubtful
146043374	Görlitz	51	0.561864	negative	n.d.	n.d.	13.25	0.269732	negative	11	0.133918	negative	n.d.	n.d.	n.d.	n.d.
146046237	Meißen	580.75	6.57336	positive	12.3065	negative	20	0.346698	negative	33.25	0.342022	negative	n.d.	n.d.	n.d.	n.d.
146046601	Sächsische Schweiz-Osterzgebirge	53	0.583898	negative	n.d.	n.d.	13.25	0.269732	negative	5168	62.917	positive	8.22438	positive	26.386	negative
146058198	Bautzen	23.75	0.26882	negative	n.d.	n.d.	1	0.0173349	negative	15.75	0.162011	negative	n.d.	n.d.	n.d.	n.d.
146058229	Sächsische Schweiz-Osterzgebirge	34.5	0.364622	negative	n.d.	n.d.	46.75	0.583767	negative	44.25	0.48408	negative	n.d.	n.d.	n.d.	n.d.
146058286	Sächsische Schweiz-Osterzgebirge	14132.5	149.363	positive	163.421	positive	6.75	0.0842872	negative	9965.25	109.017	positive	8.98782	positive	6.11045	negative
146058297	Sächsische Schweiz-Osterzgebirge	12.75	0.161568	negative	n.d.	n.d.	16.25	0.230521	negative	56	0.576038	negative	n.d.	n.d.	n.d.	n.d.
146058321	Bautzen	13	0.187263	negative	n.d.	n.d.	38.75	0.837769	negative	90.25	0.698269	negative	n.d.	n.d.	n.d.	n.d.
146058519	Sächsische Schweiz-Osterzgebirge	27.25	0.345312	negative	n.d.	n.d.	5.25	0.0744762	negative	192.5	1.98013	negative	16.8652	positive	13.6555	negative
146058915	Sächsische Schweiz-Osterzgebirge	41.75	0.472558	negative	-4.21771	negative	7.5	0.130012	negative	4.75	0.0488604	negative	n.d.	n.d.	n.d.	n.d.
146058969	Bautzen	57	0.60242	negative	n.d.	n.d.	11.75	0.146722	negative	23.75	0.259817	negative	n.d.	n.d.	n.d.	n.d.
146058990	Meißen	3065.25	38.8429	positive	117.431	positive	10.25	0.145406	negative	24	0.246873	negative	n.d.	n.d.	n.d.	n.d.
146059069	Bautzen	20.5	0.462872	negative	n.d.	n.d.	60.25	2.93629	negative	30.75	1.5052	negative	n.d.	n.d.	n.d.	n.d.
146059284	Meißen	40.75	0.516385	negative	n.d.	n.d.	10.25	0.145406	negative	6.5	0.0668615	negative	n.d.	n.d.	n.d.	n.d.
146059367	Sächsische Schweiz-Osterzgebirge	86.75	1.0993	negative	n.d.	n.d.	12.25	0.173778	negative	504.5	5.18948	positive	22.2746	positive	23.5559	negative
146059431	Sächsische Schweiz-Osterzgebirge	27.75	0.351648	negative	n.d.	n.d.	710.25	10.0756	positive	260	2.67446	positive	8.07336	positive	81.4617	positive
146059514		40.5	0.446186	negative	n.d.	n.d.	11.25	0.229017	negative	878	10.6891	positive	14.6969	positive	20.6431	negative
146059538	Sächsische Schweiz-Osterzgebirge	9254	97.8034	positive	112.91	positive	43.75	0.546306	negative	7019.75	76.7937	positive	15.7991	positive	20.9841	negative
146059863	Meißen	22.5	0.237797	negative	n.d.	n.d.	6.25	0.0780437	negative	1984.75	21.7125	positive	19.5749	positive	37.4256	doubtful
146060439	n.a.	25	0.275423	negative	6.51577	negative	13.25	0.269732	negative	9	0.109569	negative	n.d.	n.d.	n.d.	n.d.
146060525	Sächsische Schweiz-Osterzgebirge	15.75	0.17827	negative	4.9148	negative	47	0.814741	negative	66.25	0.681473	negative	n.d.	n.d.	n.d.	n.d.
146060547	Meißen	13766.2	174.446	positive	129.946	positive	10.25	0.145406	negative	4.5	0.0462888	negative	n.d.	n.d.	n.d.	n.d.
146060694	Sächsische Schweiz-Osterzgebirge	14039.8	158.912	positive	119.591	positive	9	0.156014	negative	15.25	0.156867	negative	n.d.	n.d.	n.d.	n.d.
146060740	Bautzen	38.75	0.438602	negative	n.d.	n.d.	30.5	0.528715	negative	75.25	0.774051	negative	n.d.	n.d.	n.d.	n.d.
146060862	Bautzen	15	0.158532	negative	n.d.	n.d.	84.25	1.05203	negative	41.75	0.456731	negative	n.d.	n.d.	n.d.	n.d.
146061087	Bautzen	54.75	0.619702	negative	n.d.	n.d.	4	0.0693396	negative	1073.75	11.045	positive	10.5705	positive	19.2502	negative
146061546	Sächsische Schweiz-Osterzgebirge	439.75	4.97742	positive	5.90234	negative	271	4.69776	positive	80.25	0.825483	negative	7.66964	positive	72.2416	positive
146061901	Sächsische Schweiz-Osterzgebirge	12287.8	155.711	positive	133.851	positive	31.25	0.443311	negative	1258.5	12.9454	positive	12.0243	positive	20.3248	negative
146063793	Sächsische Schweiz-Osterzgebirge	12957	142.746	positive	138.441	positive	11.25	0.229017	negative	2063	25.1157	positive	9.80367	positive	17.9527	negative
146065391	Sächsische Schweiz-Osterzgebirge	14211.8	160.859	positive	138.059	positive	78	1.35212	negative	38.25	0.393454	negative	n.d.	n.d.	n.d.	n.d.
146067187	Sächsische Schweiz-Osterzgebirge	16	0.1691	negative	0.0855302	negative	3.75	0.0468262	negative	13.75	0.15042	negative	n.d.	n.d.	n.d.	n.d.
146067615	Sächsische Schweiz-Osterzgebirge	666.75	7.54678	positive	102.788	positive	9	0.156014	negative	9.25	0.0951491	negative	n.d.	n.d.	n.d.	n.d.
146070777	Sächsische Schweiz-Osterzgebirge	32.75	0.370689	negative	n.d.	n.d.	5	0.0866746	negative	11.75	0.120865	negative	n.d.	n.d.	n.d.	n.d.
146072111	Mittelsachsen	46.75	0.529152	negative	n.d.	n.d.	5331	92.4124	positive	62.25	0.640328	negative	7.08854	positive	94.9207	positive
146072960	Sächsische Schweiz-Osterzgebirge	9926	109.354	positive	142.614	positive	11.25	0.229017	negative	791	9.6299	positive	12.5825	positive	5.13949	negative
146072973	Dresden, Stadt	14761.8	182.929	positive	170.131	positive	16.25	0.55748	negative	6.5	0.374458	negative	n.d.	n.d.	n.d.	n.d.
146073582	Görlitz	29.75	0.376992	negative	n.d.	n.d.	8.75	0.124127	negative	31.5	0.324021	negative	n.d.	n.d.	n.d.	n.d.
146073925	Bautzen	92.25	1.0749	negative	n.d.	n.d.	14.75	0.863377	negative	143.5	0.734036	negative	n.d.	n.d.	n.d.	n.d.
146073978	Görlitz	3848	40.6686	positive	102.169	positive	7.75	0.0967742	negative	10.25	0.112132	negative	n.d.	n.d.	n.d.	n.d.
146074132	Erzgebirgskreis	14766.8	167.141	positive	112.912	positive	115	1.99351	negative	6490.25	66.7612	positive	7.11348	positive	87.1452	positive
146074230	Sächsische Schweiz-Osterzgebirge	50.25	0.636769	negative	-0.281027	negative	381.25	5.40839	positive	128	1.31666	negative	8.47617	positive	80.5567	positive
146074400	Meißen	21	0.221944	negative	n.d.	n.d.	20.75	0.259105	negative	6.75	0.0738428	negative	n.d.	n.d.	n.d.	n.d.
146074981	Meißen	733.5	7.75219	positive	108.999	positive	3767.75	47.0479	positive	77.75	0.850559	negative	5.11416	positive	84.9444	positive
146077681	Sächsische Schweiz-Osterzgebirge	19.75	0.223545	negative	n.d.	n.d.	13	0.225354	negative	8.75	0.0900059	negative	n.d.	n.d.	n.d.	n.d.
146078001	Sächsische Schweiz-Osterzgebirge	198	2.18135	negative	n.d.	n.d.	12.25	0.249374	negative	19	0.231312	negative	n.d.	n.d.	n.d.	n.d.
146078719	Görlitz	13.75	0.237497	negative	n.d.	n.d.		0.242057	negative	59.5	0.467101	negative	n.d.	n.d.	n.d.	n.d.
146078955	Sächsische Schweiz-Osterzgebirge	25	0.264219	negative	n.d.	n.d.	8.75	0.109261	negative	1936.25	21.1819	positive	5.586	positive	33.8	doubtful
146079188	Sächsische Schweiz-Osterzgebirge	21.75	0.275616	negative	n.d.	n.d.	4.25	0.0602902	negative	5	0.0514319	negative	n.d.	n.d.	n.d.	n.d.
146079467	Sächsische Schweiz-Osterzgebirge	13.75	0.155633	negative	n.d.	n.d.	226.5	3.92636	positive	12.75	0.131151	negative	6.96389	positive	83.695	positive
146080351	Görlitz	42.75	0.483877	negative	n.d.	n.d.	615.5	10.6696	positive	2309.25	23.7538	positive	7.17976	positive	78.886	positive
146080472	Meißen	129	1.36337	negative	n.d.	n.d.	2.75	0.0343392	negative	3.75	0.0410238	negative	n.d.	n.d.	n.d.	n.d.
146080592	Bautzen	75.5	0.797942	negative	n.d.	n.d.	12.75	0.159209	negative	85.75	0.938077	negative	n.d.	n.d.	n.d.	n.d.
146082416	Bautzen	73	0.804236	negative	n.d.	n.d.	26.75	0.544552	negative	77.5	0.943511	negative	n.d.	n.d.	n.d.	n.d.
146083005	Sächsische Schweiz-Osterzgebirge	24.5	0.269915	negative	n.d.	n.d.	77.25	1.57259	negative	89	1.08352	negative	n.d.	n.d.	n.d.	n.d.
146084109	Sächsische Schweiz-Osterzgebirge	10.75	0.121677	negative	1.95229	negative	13	0.225354	negative	17.75	0.182583	negative	n.d.	n.d.	n.d.	n.d.
146084524	Meißen	47.5	0.523304	negative	n.d.	n.d.	586.25	11.9343	positive	66.5	0.809593	negative	8.67314	positive	79.1226	positive
146085721	Bautzen	108.75	1.0245	negative	n.d.	n.d.	22.25	0.381256	negative	-7.5	-0.00229445	negative	n.d.	n.d.	n.d.	n.d.
146086314	Sächsische Schweiz-Osterzgebirge	6317	69.594	positive	136.981	positive	6.75	0.13741	negative	47	0.572194	negative	n.d.	n.d.	n.d.	n.d.
146086589	Sächsische Schweiz-Osterzgebirge	8653.25	97.944	positive	128.046	positive	11	0.190684	negative	4843.75	49.8247	positive	23.0931	positive	20.1039	negative
146086766	Meißen	676.25	7.6543	positive	83.4751	positive	9	0.156014	negative	744.75	7.66079	positive	6.14119	positive	10.4005	negative
146086793	Sächsische Schweiz-Osterzgebirge	40.75	0.461239	negative	n.d.	n.d.	17	0.294693	negative	362.75	3.73139	positive	8.08576	positive	34.3934	doubtful
146087096	Meißen	29	0.319491	negative	n.d.	n.d.	9.25	0.188303	negative	14	0.170441	negative	n.d.	n.d.	n.d.	n.d.
146087258	Meißen	55.25	0.625361	negative	n.d.	n.d.	12.5	0.216686	negative	23.75	0.244302	negative	n.d.	n.d.	n.d.	n.d.
146087363	Sächsische Schweiz-Osterzgebirge	20.75	0.234864	negative	n.d.	n.d.	9	0.156014	negative	11.75	0.120865	negative	n.d.	n.d.	n.d.	n.d.
146087579	Sächsische Schweiz-Osterzgebirge	10.5	0.110972	negative	n.d.	n.d.	5.75	0.0718002	negative	24.75	0.270757	negative	n.d.	n.d.	n.d.	n.d.
146087871	Bautzen	26.75	0.302777	negative	n.d.	n.d.	169.5	2.93827	negative	17.75	0.182583	negative	7.29563	positive	85.737	positive
146087958	Sächsische Schweiz-Osterzgebirge	46.75	0.592417	negative	n.d.	n.d.	14.75	0.209243	negative	115.5	1.18808	negative	n.d.	n.d.	n.d.	n.d.
146088027	Sächsische Schweiz-Osterzgebirge	9.25	0.11597	negative	n.d.	n.d.	11	0.188441	negative	6.75	0.0709961	negative	n.d.	n.d.	n.d.	n.d.
146088048	Dresden, Stadt	18.25	0.231264	negative	n.d.	n.d.	9.25	0.13122	negative	37	0.380596	negative	n.d.	n.d.	n.d.	n.d.
146101586	Görlitz	38.75	0.438602	negative	n.d.	n.d.	148	2.56557	negative	1010.25	10.3918	positive	7.86139	positive	85.1248	positive
146102056	Sächsische Schweiz-Osterzgebirge	32	0.338201	negative	n.d.	n.d.	162.75	2.03226	negative	21.25	0.232468	negative	6.75162	positive	53.3315	positive
146102405	Bautzen	185	1.95522	negative	n.d.	n.d.	1823.75	22.7732	positive	7800.75	85.3376	positive	8.69863	positive	51.7953	positive
146103493	Bautzen	15	0.158532	negative	n.d.	n.d.	371.75	4.64204	positive	14.25	0.15589	negative	8.53881	positive	93.5396	positive
146104272	Bautzen	17	0.179669	negative	n.d.	n.d.	1022.75	12.7711	positive	14.75	0.16136	negative	8.2344	positive	93.6306	positive
146104619	Sächsische Schweiz-Osterzgebirge	6.25	0.080086	negative	n.d.	n.d.	2854.25	31.1051	positive	172	1.63489	negative	6.73637	positive	94.4569	positive
146104775	Görlitz	46.75	0.533341	negative	n.d.	n.d.	3148.75	44.6219	positive	3152	28.6001	positive	6.39356	positive	93.9761	positive
146110561	Bautzen	14581.8	165.047	positive	143.142	positive	1	0.0173349	negative	3.25	0.0334308	negative	n.d.	n.d.	n.d.	n.d.
146111364	Meißen	351	3.86694	positive	7.91849	negative	15.75	0.320624	negative	17	0.206964	negative	n.d.	n.d.	n.d.	n.d.
146111683	Meißen	3444	37.9423	positive	134.719	positive	33.25	0.676874	negative	16	0.194789	negative	n.d.	n.d.	n.d.	n.d.
146111950	Görlitz	318	3.50339	positive	23.914	negative	1669.25	33.9811	positive	9	0.109569	negative	6.06688	positive	94.3068	positive
146112602	Görlitz	38.75	0.534706	negative	n.d.	n.d.	800.25	9.57699	positive	7386.5	79.0107	positive	7.1649	positive	77.3821	positive
146113021	Görlitz	71.75	0.81212	negative	n.d.	n.d.	587	10.1756	positive	6105.75	62.8061	positive	8.28964	positive	42.847	positive
146113031	Sächsische Schweiz-Osterzgebirge	23.75	0.26882	negative	n.d.	n.d.	18.5	0.320696	negative	17.75	0.182583	negative	n.d.	n.d.	n.d.	n.d.
146113885	Sächsische Schweiz-Osterzgebirge	13.75	0.306901	negative	0.513182	negative	48.25	0.379475	negative	-3.5	0.0589114	negative	n.d.	n.d.	n.d.	n.d.
146114319	Meißen	28.75	0.445319	negative	n.d.	n.d.	182.75	3.1908	negative	20.5	0.449365	negative	7.51174	positive	55.176	positive
146132247	Meißen	44	0.465026	negative	n.d.	n.d.	337.75	4.21748	positive	50.25	0.549718	negative	11.347	positive	54.2957	positive
146133334	Bautzen	12.75	0.161568	negative	n.d.	n.d.	13.75	0.195057	negative	1277.5	13.1409	positive	16.7724	positive	23.6407	negative
146137650	Bautzen	150	1.58532	negative	n.d.	n.d.	8.75	0.109261	negative	47.75	0.522369	negative	n.d.	n.d.	n.d.	n.d.
146140563	Sächsische Schweiz-Osterzgebirge	13.25	0.167904	negative	3.97127	negative	19.25	0.273079	negative	8907.5	91.626	positive	5.11309	positive	77.3687	positive
146140656	Görlitz	21.75	0.246183	negative	4.08393	negative	116	2.01085	negative	732.75	7.53735	positive	7.94449	positive	78.2424	positive
146140978	Meißen	401.75	4.54731	positive	71.0649	positive	30	0.520047	negative	13.75	0.141438	negative	n.d.	n.d.	n.d.	n.d.
146141004	Görlitz	70.5	0.745098	negative	57.7023	negative	15.75	0.19667	negative	6422.25	70.2573	positive	8.24201	positive	13.8868	negative
146141059	Sächsische Schweiz-Osterzgebirge	16.5	0.270185	negative	n.d.	n.d.	5.25	0.137226	negative	23	0.216917	negative	n.d.	n.d.	n.d.	n.d.
146141709	Bautzen	17	0.179669	negative	-0.323793	negative	27.25	0.340271	negative	25.25	0.276227	negative	n.d.	n.d.	n.d.	n.d.
146141754	Bautzen	20.25	0.296032	negative	n.d.	n.d.	44.25	0.732809	negative	226.5	3.60147	positive	15.1697	positive	11.6283	negative
146141926	Meißen	89	0.94062	negative	n.d.	n.d.	19.75	0.246618	negative	28.25	0.309046	negative	n.d.	n.d.	n.d.	n.d.
146142349	Meißen	109.25	0.998746	negative	n.d.	n.d.	61.25	0.78822	negative	3539	34.114	positive	6.8047	positive	61.5641	positive
146142406	Sächsische Schweiz-Osterzgebirge	1875.25	23.7632	positive	94.3695	positive	316.75	4.4934	positive	8.5	0.0874343	negative	6.621	positive	91.5202	positive
146142493	Sächsische Schweiz-Osterzgebirge	33.75	0.427681	negative	n.d.	n.d.	9.75	0.138313	negative	18.5	0.190298	negative	n.d.	n.d.	n.d.	n.d.
146142749	Meißen	18.5	0.195522	negative	n.d.	n.d.	11.75	0.146722	negative	7.75	0.0847824	negative	n.d.	n.d.	n.d.	n.d.
146142912	Sächsische Schweiz-Osterzgebirge	3842.75	48.6954	positive	142.101	positive	8.25	0.117034	negative	4.5	0.0462888	negative	n.d.	n.d.	n.d.	n.d.
146143166	Sächsische Schweiz-Osterzgebirge	3183.75	9.50521	positive	137.222	positive		0.60973	negative	4090	0.103685	negative	n.d.	n.d.	n.d.	n.d.
146143269	Görlitz	46.25	0.523492	negative	n.d.	n.d.	5.5	0.095342	negative	101.25	1.0415	negative	n.d.	n.d.	n.d.	n.d.
146143793	Bautzen	55	0.605931	negative	n.d.	n.d.	26.25	0.534374	negative	31	0.377404	negative	n.d.	n.d.	n.d.	n.d.
146143798	Bautzen	240.5	2.54179	positive	93.7341	positive	1191.25	14.8751	positive	68.25	0.746632	negative	6.21005	positive	87.1982	positive
146143970	Meißen	77.75	0.880033	negative	n.d.	n.d.	50	0.866746	negative	21.75	0.223729	negative	n.d.	n.d.	n.d.	n.d.
146146433	Bautzen	28	0.295926	negative	n.d.	n.d.	7.75	0.0967742	negative	1127.25	12.3317	positive	7.96043	positive	15.9376	negative
146146528	Görlitz	45	0.495762	negative	n.d.	n.d.	368.25	7.4965	positive	16	0.194789	negative	6.64509	positive	88.3226	positive
146146930	Mittelsachsen	1029	11.611	positive	88.5552	positive	25.25	0.415276	negative	2256.5	33.6909	positive	7.55987	positive	16.9447	negative
146147344	Dresden, Stadt	1143.75	12.9458	positive	117.011	positive	7	0.121344	negative	5.75	0.0591467	negative	n.d.	n.d.	n.d.	n.d.
146147728	Dresden, Stadt	283.25	2.45691	positive	11.8079	negative	10.25	0.105288	negative	-3.5	-0.00494056	negative	n.d.	n.d.	n.d.	n.d.
146151629	Görlitz	305.75	3.87447	positive	81.1834	positive	16.75	0.237614	negative	300.5	3.09106	positive	10.119	positive	9.81829	negative
146151659	Sächsische Schweiz-Osterzgebirge	68.75	0.778164	negative	n.d.	n.d.	16	0.277359	negative	12.75	0.131151	negative	n.d.	n.d.	n.d.	n.d.
146152125	Sächsische Schweiz-Osterzgebirge	5619.75	63.6085	positive	95.6871	positive	11	0.190684	negative	23.75	0.244302	negative	n.d.	n.d.	n.d.	n.d.
146152476	Sächsische Schweiz-Osterzgebirge	14131.8	159.954	positive	149.208	positive	8	0.138679	negative	16.75	0.172297	negative	n.d.	n.d.	n.d.	n.d.
146152809	n.a.	25	0.275423	negative	n.d.	n.d.	16.75	0.340981	negative	24	0.292184	negative	n.d.	n.d.	n.d.	n.d.
146160075	Sächsische Schweiz-Osterzgebirge	39.75	0.44992	negative	n.d.	n.d.	11.5	0.199351	negative	15.75	0.162011	negative	n.d.	n.d.	n.d.	n.d.
146160448	Bautzen	8	0.0845501	negative	n.d.	n.d.	4.25	0.0530697	negative	4.25	0.0464936	negative	n.d.	n.d.	n.d.	n.d.
146160581	Dresden, Stadt	47	0.517796	negative	n.d.	n.d.	26.75	0.544552	negative	1672	20.3555	positive	13.7648	positive	23.9228	negative
146160636	Bautzen	78	0.824364	negative	n.d.	n.d.	9.75	0.121748	negative	13.25	0.144951	negative	n.d.	n.d.	n.d.	n.d.
146160982	Sächsische Schweiz-Osterzgebirge	151.75	1.71762	negative	n.d.	n.d.	2.5	0.0433373	negative	2.75	0.0282876	negative	n.d.	n.d.	n.d.	n.d.
146161505	Bautzen	16	0.1691	negative	n.d.	n.d.	3.75	0.0468262	negative	8.25	0.0902523	negative	n.d.	n.d.	n.d.	n.d.
146161776	Bautzen	296.5	3.13364	positive	5.75023	negative	23.75	0.296566	negative	187.75	2.05392	negative	73.9474	negative	n.d.	n.d.
146162177	Dresden, Stadt	792.75	10.0457	positive	101.847	positive	16.25	0.230521	negative	36	0.37031	negative	n.d.	n.d.	n.d.	n.d.
146164676	Görlitz	538	5.686	positive	49.7932	negative	9.75	0.121748	negative	6.25	0.0683729	negative	79.7377	negative	n.d.	n.d.
146164954	Dresden, Stadt	408	4.31206	positive	30.0062	negative	15.75	0.19667	negative	86.75	0.949016	negative	15.2231	positive	28.8119	negative
146167794	n.a.	12	0.132203	negative	n.d.	n.d.	2.25	0.0458035	negative	1158.5	14.104	positive	13.3333	positive	23.6814	negative
146178316	Dresden, Stadt	83.25	0.942286	negative	n.d.	n.d.	5	0.0866746	negative	4613.75	47.4588	positive	7.57884	positive	28.2066	negative
146178320	Dresden, Stadt	53.75	0.608383	negative	5.24574	negative	11	0.190684	negative	11.75	0.120865	negative	n.d.	n.d.	n.d.	n.d.
146179275	Bautzen	107.5	1.13614	negative	n.d.	n.d.	365.75	4.56712	positive	1249.25	13.6664	positive	5.86758	positive	93.3646	positive
146179339	Sächsische Schweiz-Osterzgebirge	43.25	0.489536	negative	n.d.	n.d.	31	0.537382	negative	1507.25	15.5042	positive	14.0441	positive	15.1132	negative
146180480	Mittelsachsen	39.75	0.503713	negative	n.d.	n.d.	31.25	0.443311	negative	449.5	4.62373	positive	11.7587	positive	26.2426	negative
146181005	Bautzen	110	1.21186	negative	n.d.	n.d.	13.75	0.27991	negative	2467	30.0341	positive	14.0928	positive	31.703	doubtful
146181440	Bautzen	28	0.308474	negative	n.d.	n.d.	18.25	0.371517	negative	9673	117.762	positive	8.25027	positive	8.85213	negative
146185893	Sächsische Schweiz-Osterzgebirge	52.75	0.668449	negative	n.d.	n.d.	16.25	0.230521	negative	25.5	0.262303	negative	n.d.	n.d.	n.d.	n.d.
146199716	Görlitz	32	0.338201	negative	n.d.	n.d.	9.75	0.121748	negative	18.75	0.205119	negative	n.d.	n.d.	n.d.	n.d.
146199804	Sächsische Schweiz-Osterzgebirge	614.75	7.79012	positive	73.4379	positive	12.25	0.173778	negative	13	0.133723	negative	n.d.	n.d.	n.d.	n.d.
146199956	Sächsische Schweiz-Osterzgebirge	91.5	1.00805	negative	n.d.	n.d.	7.25	0.147589	negative	550.5	6.70197	positive	15.1888	positive	24.4907	negative
146200441	Sächsische Schweiz-Osterzgebirge	65	0.68697	negative	2.1016	negative	202.75	2.53174	negative	713.75	7.80819	positive	10.4718	positive	43.8231	positive
146200616	Sächsische Schweiz-Osterzgebirge	16.75	0.189589	negative	n.d.	n.d.	8	0.138679	negative	346.25	3.56166	positive	6.87248	positive	44.8655	positive
146200774	Sächsische Schweiz-Osterzgebirge	27.75	0.314095	negative	n.d.	n.d.	6.5	0.112677	negative	5.25	0.0540035	negative	n.d.	n.d.	n.d.	n.d.
146201266	Sächsische Schweiz-Osterzgebirge	64	0.705084	negative	n.d.	n.d.	11.25	0.229017	negative	11	0.133918	negative	n.d.	n.d.	n.d.	n.d.
146201409	Bautzen	51.75	0.585745	negative	n.d.	n.d.	96	1.66415	negative	15.75	0.162011	negative	n.d.	n.d.	n.d.	n.d.
146201457	Bautzen	33.75	0.382008	negative	n.d.	n.d.	10	0.173349	negative	9.25	0.0951491	negative	n.d.	n.d.	n.d.	n.d.
146201787	Bautzen	71	0.782202	negative	n.d.	n.d.	12.75	0.259553	negative	18	0.219138	negative	n.d.	n.d.	n.d.	n.d.
146204159	Sächsische Schweiz-Osterzgebirge	40.75	0.461239	negative	n.d.	n.d.	8	0.138679	negative	725.25	7.4602	positive	10.5456	positive	33.3215	doubtful
146204327	Sächsische Schweiz-Osterzgebirge	57	0.627965	negative	n.d.	n.d.	3.25	0.0661606	negative	9	0.109569	negative	n.d.	n.d.	n.d.	n.d.
146214527	Görlitz	22.75	0.288288	negative	n.d.	n.d.	134.25	1.90446	negative	57.5	0.591467	negative	7.46702	positive	88.6099	positive
146217309	Meißen	457	5.03474	positive	-2.01431	negative	17.75	0.361338	negative	67	0.815681	negative	n.d.	n.d.	n.d.	n.d.
146217883	Meißen	21	0.221944	negative	n.d.	n.d.	1794.75	22.411	positive	7.25	0.0793126	negative	9.71032	positive	88.1151	positive
146218061	Sächsische Schweiz-Osterzgebirge	39.75	0.44992	negative	n.d.	n.d.	12.5	0.216686	negative	12.25	0.126008	negative	n.d.	n.d.	n.d.	n.d.
146228334	Sächsische Schweiz-Osterzgebirge	82.25	1.04227	negative	n.d.	n.d.	12.75	0.180871	negative	21.5	0.221157	negative	n.d.	n.d.	n.d.	n.d.
146229084	Sächsische Schweiz-Osterzgebirge	44.75	0.506514	negative	n.d.	n.d.	6.5	0.112677	negative	10.75	0.110579	negative	n.d.	n.d.	n.d.	n.d.
146230217	Meißen	49.75	0.563108	negative	n.d.	n.d.	56	0.970755	negative	33.25	0.342022	negative	n.d.	n.d.	n.d.	n.d.
146243957	Görlitz	10442	110.359	positive	104.533	positive	14.75	0.184183	negative	36.75	0.402033	negative	n.d.	n.d.	n.d.	n.d.
146244010	Bautzen	14.25	0.161292	negative	n.d.	n.d.	3.5	0.0606722	negative	190.75	1.96213	negative	n.d.	n.d.	n.d.	n.d.
146244060	Sächsische Schweiz-Osterzgebirge	227.5	2.50635	positive	7.26551	negative	11.25	0.229017	negative	7.5	0.0913075	negative	n.d.	n.d.	n.d.	n.d.
146244117	Bautzen	42	0.443888	negative	n.d.	n.d.	116.75	1.45786	negative	24.25	0.265287	negative	n.d.	n.d.	n.d.	n.d.
146244250	Görlitz	103.75	1.17432	negative	n.d.	n.d.	26	0.450708	negative	23.75	0.244302	negative	n.d.	n.d.	n.d.	n.d.
146244425	Görlitz	19.5	0.206091	negative	n.d.	n.d.	5.75	0.0718002	negative	17.25	0.188709	negative	19.4128	positive	19.084	negative
146244595	Meißen	11029.5	116.568	positive	115.414	positive	13.75	0.171696	negative	370.25	4.05041	positive	9.12753	positive	21.1731	negative
146245069	Meißen	30.5	0.322347	negative	n.d.	n.d.	13.25	0.165453	negative	30.25	0.330925	negative	n.d.	n.d.	n.d.	n.d.
146245595	Bautzen	51	0.539007	negative	n.d.	n.d.	2625.75	32.7877	positive	59.75	0.653645	negative	5.98173	positive	93.0006	positive
146246137	Görlitz	55.5	0.586567	negative	n.d.	n.d.	12.75	0.159209	negative	2462.25	26.9362	positive	7.92998	positive	6.49542	negative
146246544	Meißen	53	0.583898	negative	n.d.	n.d.	25.75	0.524195	negative	21	0.255661	negative	n.d.	n.d.	n.d.	n.d.
146246957	Görlitz	105	1.10972	negative	n.d.	n.d.	16.75	0.209157	negative	28.25	0.309046	negative	n.d.	n.d.	n.d.	n.d.
146247594	Sächsische Schweiz-Osterzgebirge	94.25	1.19434	negative	n.d.	n.d.	20.25	0.287265	negative	261.5	2.68989	positive	46.349	doubtful	13.6433	negative
146248783	Meißen	16375	180.402	positive	142.191	positive	21.75	0.442767	negative	14	0.170441	negative	n.d.	n.d.	n.d.	n.d.
146250734	Sächsische Schweiz-Osterzgebirge	55.75	0.706465	negative	n.d.	n.d.	9.25	0.13122	negative	1382.5	14.2209	positive	15.7611	positive	16.8745	negative
146252002	Sächsische Schweiz-Osterzgebirge	15.75	0.17827	negative	n.d.	n.d.	4	0.0693396	negative	7.75	0.0797195	negative	n.d.	n.d.	n.d.	n.d.
146252016	Sächsische Schweiz-Osterzgebirge	12489.2	141.363	positive	157.822	positive	39	0.676062	negative	9.75	0.100292	negative	n.d.	n.d.	n.d.	n.d.
146252415	Bautzen	14005.5	154.298	positive	133.432	positive	11.25	0.229017	negative	7	0.0852204	negative	n.d.	n.d.	n.d.	n.d.
146252423	Görlitz	46	0.486163	negative	n.d.	n.d.	26.75	0.334027	negative	5353.25	58.5628	positive	5.38813	positive	26.5766	negative
146252747	Bautzen	2712.5	29.8834	positive	63.0235	doubtful	13.25	0.269732	negative	626.5	7.62722	positive	11.7368	positive	19.4719	negative
146252789	Görlitz	25.5	0.269504	negative	n.d.	n.d.	15.75	0.19667	negative	16.75	0.183239	negative	77.6511	negative	n.d.	n.d.
146252987	Sächsische Schweiz-Osterzgebirge	94.25	1.19434	negative	3.76944	negative	21.25	0.301451	negative	14	0.144009	negative	n.d.	n.d.	n.d.	n.d.
146253130	Bautzen	40.75	0.461239	negative	n.d.	n.d.	7	0.121344	negative	17.25	0.17744	negative	n.d.	n.d.	n.d.	n.d.
146253766	Meißen	14136.2	179.135	positive	130.343	positive	16.25	0.230521	negative	230	2.36587	positive	25.8313	positive	22.6862	negative
146254156	Sächsische Schweiz-Osterzgebirge	2756	29.1275	positive	124.404	positive	5.75	0.0718002	negative	29.75	0.325455	negative	n.d.	n.d.	n.d.	n.d.
146254386	Görlitz	33	0.348769	negative	n.d.	n.d.	32.75	0.408949	negative	86.25	0.943546	negative	8.07065	positive	69.9327	positive
146255297	Sächsische Schweiz-Osterzgebirge	12049	127.343	positive	140.88	positive	8.25	0.103018	negative	22.75	0.248877	negative	n.d.	n.d.	n.d.	n.d.
146255606	Sächsische Schweiz-Osterzgebirge	31.5	0.332916	negative	n.d.	n.d.	3.75	0.0468262	negative	16.75	0.183239	negative	n.d.	n.d.	n.d.	n.d.
146255808	Sächsische Schweiz-Osterzgebirge	248	2.7322	positive	32.4823	negative	11.25	0.229017	negative	37.5	0.456538	negative	n.d.	n.d.	n.d.	n.d.
146256108	Sächsische Schweiz-Osterzgebirge	16.75	0.212256	negative	n.d.	n.d.	101.75	1.44342	negative	3.5	0.0360024	negative	n.d.	n.d.	n.d.	n.d.
146256293	Bautzen	8763.75	99.1947	positive	72.5055	positive	16	0.277359	negative	22.75	0.234015	negative	n.d.	n.d.	n.d.	n.d.
146256378	Sächsische Schweiz-Osterzgebirge	13824.8	175.187	positive	141.733	positive	13.75	0.195057	negative	2424.5	24.9394	positive	6.81351	positive	20.5864	negative
146256548	Sächsische Schweiz-Osterzgebirge	261.75	3.3169	positive	28.8114	negative	10.25	0.145406	negative	1076.5	11.0733	positive	7.66198	positive	20.8126	negative
146256954	Sächsische Schweiz-Osterzgebirge	8491	89.7394	positive	138.248	positive	7.75	0.0967742	negative	28.25	0.309046	negative	n.d.	n.d.	n.d.	n.d.
146257045	Sächsische Schweiz-Osterzgebirge	43.75	0.554401	negative	n.d.	n.d.	12.75	0.180871	negative	7.5	0.0771479	negative	n.d.	n.d.	n.d.	n.d.
146257493	Sächsische Schweiz-Osterzgebirge	2772.75	31.3841	positive	115.223	positive	244.5	4.23839	positive	33.75	0.347166	negative	7.00544	positive	39.8027	doubtful
146258817	Meißen	84	0.925422	negative	n.d.	n.d.	40.25	0.819373	negative	50.5	0.614804	negative	n.d.	n.d.	n.d.	n.d.
146258966	Görlitz	74	0.815253	negative	n.d.	n.d.	20.75	0.42241	negative	42	0.511322	negative	n.d.	n.d.	n.d.	n.d.
146259401	Sächsische Schweiz-Osterzgebirge	17.75	0.200908	negative	n.d.	n.d.	7	0.121344	negative	2.75	0.0282876	negative	n.d.	n.d.	n.d.	n.d.
146259677	Sächsische Schweiz-Osterzgebirge	397	4.1958	positive	21.2373	negative	34.25	0.42768	negative	35.75	0.391093	negative	93.5763	negative	n.d.	n.d.
146259707	Sächsische Schweiz-Osterzgebirge	25.75	0.291458	negative	n.d.	n.d.	324.5	5.62518	positive	1328.75	13.668	positive	5.84202	positive	93.7611	positive
146260106	Bautzen	20.75	0.234864	negative	3.80228	negative	7	0.121344	negative	6.75	0.0694331	negative	n.d.	n.d.	n.d.	n.d.
146260558	Bautzen	53	0.583898	negative	n.d.	n.d.	28.25	0.575088	negative	21.5	0.261748	negative	n.d.	n.d.	n.d.	n.d.
146260562	Meißen	9910.5	109.183	positive	147.88	positive	28.25	0.575088	negative	16	0.194789	negative	n.d.	n.d.	n.d.	n.d.
146260779	Sächsische Schweiz-Osterzgebirge	38.25	0.432942	negative	n.d.	n.d.	8.5	0.147347	negative	7.75	0.0797195	negative	n.d.	n.d.	n.d.	n.d.
146260784	Bautzen	12.25	0.138655	negative	n.d.	n.d.	5	0.0866746	negative	77.75	0.799767	negative	n.d.	n.d.	n.d.	n.d.
146260889	Meißen	36	0.39661	negative	n.d.	n.d.	24.75	0.503838	negative	20	0.243487	negative	n.d.	n.d.	n.d.	n.d.
146261259	Sächsische Schweiz-Osterzgebirge	29.75	0.336733	negative	n.d.	n.d.	8	0.138679	negative	4.75	0.0488604	negative	n.d.	n.d.	n.d.	n.d.
146261549	Görlitz	10608	116.868	positive	154.979	positive	37.75	0.76848	negative	28	0.340881	negative	n.d.	n.d.	n.d.	n.d.
146262085	Sächsische Schweiz-Osterzgebirge	5075.75	57.4511	positive	167.971	positive	11	0.190684	negative	9.75	0.100292	negative	n.d.	n.d.	n.d.	n.d.
146263853	Sächsische Schweiz-Osterzgebirge	8.75	0.11088	negative	n.d.	n.d.	6.25	0.0886621	negative	40.5	0.416599	negative	n.d.	n.d.	n.d.	n.d.
146264032	Meißen	34	0.374576	negative	n.d.	n.d.	24.25	0.49366	negative	33	0.401753	negative	n.d.	n.d.	n.d.	n.d.
146268275	Mittelsachsen	47.75	0.605089	negative	n.d.	n.d.	153.25	2.17399	negative	14.5	0.149153	negative	7.46702	positive	81.2667	positive
146269339	Meißen	17.5	0.184953	negative	n.d.	n.d.	6.75	0.0842872	negative	8.25	0.0902523	negative	n.d.	n.d.	n.d.	n.d.
146269587	Görlitz	43	0.473728	negative	n.d.	n.d.	38.25	0.778659	negative	30	0.36523	negative	n.d.	n.d.	n.d.	n.d.
146269789	Sächsische Schweiz-Osterzgebirge	26.75	0.338976	negative	n.d.	n.d.	8.25	0.117034	negative	9.5	0.0977207	negative	n.d.	n.d.	n.d.	n.d.
146269966	Sächsische Schweiz-Osterzgebirge	55.75	0.706465	negative	n.d.	n.d.	309.25	3.90652	positive	8.5	0.172872	negative	8.32026	positive	83.8019	positive
146270002	Sächsische Schweiz-Osterzgebirge	39.75	0.503713	negative	n.d.	n.d.	4.25	0.0602902	negative	21	0.216014	negative	n.d.	n.d.	n.d.	n.d.
146270160	Sächsische Schweiz-Osterzgebirge	28.75	0.390374	negative	n.d.	n.d.	4.75	0.266439	negative	0.5	0.0968983	negative	n.d.	n.d.	n.d.	n.d.
146270345	Mittelsachsen	33.75	0.393135	negative	n.d.	n.d.	13.25	0.28018	negative	55.5	0.646791	negative	n.d.	n.d.	n.d.	n.d.
146270426	Sächsische Schweiz-Osterzgebirge	n.a.	n.a.	n.a.	n.d.	n.d.	n.a.	n.a.	n.a.	n.a.	n.a.	n.a.	12.7957	positive	85.117	positive
146270437	Görlitz	57	0.627965	negative	n.d.	n.d.	20.75	0.42241	negative	16	0.194789	negative	n.d.	n.d.	n.d.	n.d.
146270491	Meißen	34	0.359338	negative	4.86911	negative	860.75	10.7482	positive	33.25	0.363744	negative	6.6895	positive	83.4395	positive
146270550	Mittelsachsen	157.75	1.54317	negative	n.d.	n.d.	29.75	0.304115	negative	33	0.293076	negative	n.d.	n.d.	n.d.	n.d.
146274765	Bautzen	2292.75	25.9511	positive	128.748	positive	19.5	0.338031	negative	10.75	0.110579	negative	n.d.	n.d.	n.d.	n.d.
146275024	Sächsische Schweiz-Osterzgebirge	2010	22.144	positive	119.903	positive	5.25	0.106875	negative	10.5	0.127831	negative	n.d.	n.d.	n.d.	n.d.
146275477	Görlitz	80	0.845501	negative	n.d.	n.d.	3.75	0.0468262	negative	4.25	0.0464936	negative	105.254	negative	n.d.	n.d.
146276247	Sächsische Schweiz-Osterzgebirge	28.75	0.325414	negative	n.d.	n.d.	3	0.0520047	negative	7.75	0.0797195	negative	n.d.	n.d.	n.d.	n.d.
146277809	Görlitz	6307.5	69.4893	positive	134.318	positive	385.75	7.85275	positive	2030	24.7139	positive	5.99784	positive	87.7689	positive
146278040	Sächsische Schweiz-Osterzgebirge	105.75	1.19696	negative	n.d.	n.d.	11	0.190684	negative	333.25	3.42794	positive	12.5982	positive	19.6635	negative
146278280	Sächsische Schweiz-Osterzgebirge	20.75	0.262944	negative	n.d.	n.d.	59.75	0.84761	negative	61	0.62747	negative	n.d.	n.d.	n.d.	n.d.
146278811	Sächsische Schweiz-Osterzgebirge	54.75	0.693793	negative	n.d.	n.d.	9.25	0.13122	negative	-1.5	-0.0154296	negative	n.d.	n.d.	n.d.	n.d.
146278819	Sächsische Schweiz-Osterzgebirge	2076.75	26.3166	positive	115.31	positive	7.25	0.102848	negative	15.5	0.159439	negative	n.d.	n.d.	n.d.	n.d.
146278912	Sächsische Schweiz-Osterzgebirge	6.5	0.068697	negative	n.d.	n.d.	8.25	0.103018	negative	7.25	0.0793126	negative	101.207	negative	n.d.	n.d.
146278921	Sächsische Schweiz-Osterzgebirge	126.25	1.59984	negative	n.d.	n.d.	8.25	0.117034	negative	5565.5	57.2489	positive	14.704	positive	0.917692	negative
146278999	Sächsische Schweiz-Osterzgebirge	53.25	0.674785	negative	n.d.	n.d.	49.25	0.698657	negative	4007	41.2176	positive	26.6627	positive	36.6429	doubtful
146279086	Meißen	21.25	0.240523	negative	n.d.	n.d.	4.5	0.0780071	negative	255.75	2.63074	positive	14.26	positive	4.85879	negative
146279120	Sächsische Schweiz-Osterzgebirge	13331.2	168.934	positive	123.785	positive	17.25	0.244707	negative	4333.5	44.5761	positive	7.34487	positive	33.0937	doubtful
146279127	Sächsische Schweiz-Osterzgebirge	122.5	1.29467	negative	n.d.	n.d.	14.75	0.184183	negative	26.75	0.292636	negative	73.1724	negative	n.d.	n.d.
146279160	Meißen	8935.25	113.228	positive	123.767	positive	4.75	0.0673832	negative	738.5	7.5965	positive	9.23037	positive	26.9567	negative
146279177	Sächsische Schweiz-Osterzgebirge	23.75	0.26882	negative	n.d.	n.d.	9	0.156014	negative	10.25	0.105435	negative	n.d.	n.d.	n.d.	n.d.
146279248	Sächsische Schweiz-Osterzgebirge	35	0.385593	negative	n.d.	n.d.	11.75	0.239196	negative	11	0.133918	negative	n.d.	n.d.	n.d.	n.d.
146279276	Dresden, Stadt	182	1.92352	negative	n.d.	n.d.	12.75	0.159209	negative	23.25	0.254347	negative	15.0534	positive	15.6614	negative
146279410	Bautzen	1112.25	8.09252	positive	75.9639	positive	10.25	0.271216	negative	7.5	0.178229	negative	n.d.	n.d.	n.d.	n.d.
146279417	Sächsische Schweiz-Osterzgebirge	18	0.198305	negative	n.d.	n.d.	8.75	0.178125	negative	13	0.158266	negative	n.d.	n.d.	n.d.	n.d.
146279426	Sächsische Schweiz-Osterzgebirge	3801	41.8754	positive	80.6194	positive	21.75	0.442767	negative	234	2.84879	positive	20.1853	positive	12.5861	negative
146279441	Sächsische Schweiz-Osterzgebirge	16.25	0.18393	negative	n.d.	n.d.	4.5	0.0780071	negative	6.75	0.0694331	negative	n.d.	n.d.	n.d.	n.d.
146279469	Sächsische Schweiz-Osterzgebirge	15396	162.717	positive	146.619	positive	11.75	0.146722	negative	31.75	0.347334	negative	n.d.	n.d.	n.d.	n.d.
146279470	Sächsische Schweiz-Osterzgebirge	97.75	1.23869	negative	n.d.	n.d.	20.75	0.294358	negative	51	0.524606	negative	86.2732	negative	n.d.	n.d.
146279571	Sächsische Schweiz-Osterzgebirge	34	0.374576	negative	n.d.	n.d.	11.25	0.229017	negative	3837	46.7129	positive	10.425	positive	21.424	negative
146279664	Meißen	8353.75	94.554	positive	143.129	positive	15	0.260024	negative	175.75	1.80783	negative	n.d.	n.d.	n.d.	n.d.
146279728	Bautzen	42.75	0.483877	negative	n.d.	n.d.	3.5	0.0606722	negative	13.75	0.141438	negative	n.d.	n.d.	n.d.	n.d.
146279752	Meißen	10.5	0.110972	negative	n.d.	n.d.	5.75	0.0718002	negative	44.25	0.48408	negative	12.2343	positive	33.013	doubtful
146279782	Dresden, Stadt	59	0.623557	negative	n.d.	n.d.	17.75	0.221644	negative	2695.25	29.4851	positive	12.2374	positive	30.4613	doubtful
146279807	Dresden, Stadt	117	1.28898	negative	n.d.	n.d.	18.75	0.381696	negative	725	8.82639	positive	11.1931	positive	-4.05339	negative
146279912	Sächsische Schweiz-Osterzgebirge	62	0.655264	negative	n.d.	n.d.	12.75	0.159209	negative	50.75	0.555188	negative	n.d.	n.d.	n.d.	n.d.
146280068	Meißen	1257.75	15.9382	positive	48.304	negative	12.25	0.173778	negative	7	0.0720047	negative	n.d.	n.d.	n.d.	n.d.
146280194	Meißen	13742	151.395	positive	156.316	positive	21.25	0.432588	negative	2795	34.0273	positive	12.0906	positive	27.6006	negative
146280201	Sächsische Schweiz-Osterzgebirge	16.75	0.189589	negative	n.d.	n.d.	2	0.0346698	negative	4.75	0.0488604	negative	n.d.	n.d.	n.d.	n.d.
146280348	Sächsische Schweiz-Osterzgebirge	40	0.422751	negative	n.d.	n.d.	23.75	0.296566	negative	44.25	0.48408	negative	109.747	negative	n.d.	n.d.
146280425	Meißen	14.75	0.207786	negative	n.d.	n.d.	2	0.0384224	negative	12.75	0.240796	negative	n.d.	n.d.	n.d.	n.d.
146280436	Görlitz	24.75	0.280139	negative	n.d.	n.d.	11	0.190684	negative	955.25	9.82607	positive	26.3099	positive	19.7766	negative
146280438	Dresden, Stadt	134.25	1.51954	negative	n.d.	n.d.	5	0.0866746	negative	1399.25	14.3932	positive	8.15952	positive	14.5052	negative
146280466	Sächsische Schweiz-Osterzgebirge	13821.8	156.445	positive	171.989	positive	7	0.121344	negative	828.75	8.52485	positive	16.8242	positive	4.28256	negative
146280582	Sächsische Schweiz-Osterzgebirge	337.25	4.27364	positive	61.5395	doubtful	12.25	0.173778	negative	107.5	1.10579	negative	n.d.	n.d.	n.d.	n.d.
146280672	Bautzen	181	1.91295	negative	n.d.	n.d.	91.75	1.14568	negative	79.75	0.872439	negative	n.d.	n.d.	n.d.	n.d.
146280804	Meißen	57	0.60242	negative	5.54724	negative	9.75	0.121748	negative	3661.75	40.0583	positive	7.83866	positive	10.5061	negative
146280869	Bautzen	27	0.297457	negative	6.24733	negative	184.25	3.7508	positive	16	0.194789	negative	11.1758	positive	90.3386	positive
146280936	Meißen	10489	115.557	positive	122.566	positive	17.25	0.35116	negative	3845	46.8103	positive	10.7357	positive	31.6178	doubtful
146281024	Sächsische Schweiz-Osterzgebirge	405.75	4.59258	positive	8.27987	negative	9.5	0.164682	negative	45.25	0.465459	negative	n.d.	n.d.	n.d.	n.d.
146281112	Sächsische Schweiz-Osterzgebirge	148.75	1.68366	negative	n.d.	n.d.	5	0.0866746	negative	2424.75	24.9419	positive	8.78381	positive	20.2243	negative
146281119	Sächsische Schweiz-Osterzgebirge	16104	170.199	positive	138.821	positive	959.75	11.9844	positive	27.25	0.298106	negative	6.73516	positive	93.6306	positive
146281135	Meißen	2700.5	28.541	positive	35.5134	negative	15.75	0.19667	negative	17.25	0.188709	negative	n.d.	n.d.	n.d.	n.d.
146281205	Meißen	17.75	0.200908	negative	n.d.	n.d.	19.5	0.338031	negative	13.25	0.136295	negative	n.d.	n.d.	n.d.	n.d.
146281222	Sächsische Schweiz-Osterzgebirge	3675	38.8402	positive	118.052	positive	592.75	7.40167	positive	12.75	0.139481	negative	7.44292	positive	91.6218	positive
146281262	Sächsische Schweiz-Osterzgebirge	92.5	1.01907	negative	n.d.	n.d.	8.25	0.167946	negative	680	8.27855	positive	16.3107	positive	14.1833	negative
146281313	Görlitz	19.75	0.223545	negative	n.d.	n.d.	7	0.121344	negative	6.75	0.0694331	negative	n.d.	n.d.	n.d.	n.d.
146281342	Sächsische Schweiz-Osterzgebirge	19	0.200807	negative	n.d.	n.d.	5.25	0.0655567	negative	419.25	4.58646	positive	15.8067	positive	21.1871	negative
146281369	Sächsische Schweiz-Osterzgebirge	71	0.782202	negative	n.d.	n.d.	13.25	0.269732	negative	7678.5	93.4806	positive	11.2621	positive	33.9036	doubtful
146281490	Sächsische Schweiz-Osterzgebirge	13683.2	173.394	positive	172.811	positive	9.25	0.13122	negative	19	0.195441	negative	n.d.	n.d.	n.d.	n.d.
146281512	Meißen	28	0.295926	negative	n.d.	n.d.	6.75	0.0842872	negative	6582.25	72.0076	positive	17.7923	positive	27.6405	negative
146281875	Meißen	72.25	0.81778	negative	n.d.	n.d.	15	0.260024	negative	33.75	0.347166	negative	n.d.	n.d.	n.d.	n.d.
146281931	Bautzen	659	7.26016	positive	103.87	positive	20.25	0.412231	negative	15	0.182615	negative	n.d.	n.d.	n.d.	n.d.
146281965	Sächsische Schweiz-Osterzgebirge	1533	16.2019	positive	108.694	positive	5.75	0.0718002	negative	1210.75	13.2452	positive	6.62861	positive	25.7297	negative
146281979	Bautzen	15.75	0.17827	negative	n.d.	n.d.	6	0.104009	negative	5.75	0.0591467	negative	n.d.	n.d.	n.d.	n.d.
146281997	Sächsische Schweiz-Osterzgebirge	45.75	0.517833	negative	n.d.	n.d.	17.5	0.303361	negative	4759.25	48.9555	positive	7.68687	positive	2.38315	negative
146282051	Sächsische Schweiz-Osterzgebirge	37.75	0.478369	negative	n.d.	n.d.	11.25	0.159592	negative	4.5	0.0462888	negative	n.d.	n.d.	n.d.	n.d.
146282085	Meißen	763.75	8.64469	positive	13.2526	negative	10	0.173349	negative	29.75	0.30602	negative	n.d.	n.d.	n.d.	n.d.
146282278	Sächsische Schweiz-Osterzgebirge	43	0.473728	negative	n.d.	n.d.	57.25	1.16544	negative	8979	109.313	positive	9.66559	positive	23.007	negative
146282284	Meißen	164.75	1.86476	negative	n.d.	n.d.	10	0.173349	negative	913.25	9.39405	positive	11.8336	positive	13.6012	negative
146282334	Bautzen	13349.2	151.097	positive	112.267	positive	18.5	0.320696	negative	4226.25	43.4729	positive	8.88668	positive	13.1536	negative
146282347	Meißen	5921.25	67.0211	positive	97.0083	positive	9	0.156014	negative	6.75	0.0694331	negative	n.d.	n.d.	n.d.	n.d.
146282435	Dresden, Stadt	34.25	0.387667	negative	n.d.	n.d.	7	0.121344	negative	38.75	0.398598	negative	n.d.	n.d.	n.d.	n.d.
146282533	Sächsische Schweiz-Osterzgebirge	15499	163.805	positive	154.319	positive	5.75	0.0718002	negative	2243.75	24.5459	positive	5.8067	positive	20.2002	negative
146282551	Sächsische Schweiz-Osterzgebirge	25	0.264219	negative	n.d.	n.d.	10.75	0.134235	negative	436.25	4.77243	positive	7.39726	positive	26.4786	negative
146282571	Sächsische Schweiz-Osterzgebirge	13914.8	176.328	positive	132.954	positive	5.25	0.0744762	negative	456.5	4.69574	positive	15.699	positive	14.612	negative
146282605	Sächsische Schweiz-Osterzgebirge	15	0.165254	negative	n.d.	n.d.	6.75	0.13741	negative	8	0.0973947	negative	n.d.	n.d.	n.d.	n.d.
146282652	Görlitz	48	0.528813	negative	n.d.	n.d.	25.25	0.514017	negative	353	4.29754	positive	11.055	positive	13.8425	negative
146282675	Bautzen	65.75	0.833185	negative	n.d.	n.d.	10.25	0.145406	negative	-0.5	-0.00514319	negative	n.d.	n.d.	n.d.	n.d.
146282766	Sächsische Schweiz-Osterzgebirge	42.75	0.483877	negative	n.d.	n.d.	7.5	0.130012	negative	14.25	0.146581	negative	n.d.	n.d.	n.d.	n.d.
146282838	Sächsische Schweiz-Osterzgebirge	47.75	0.54047	negative	n.d.	n.d.	11.5	0.199351	negative	2333.25	24.0007	positive	8.08576	positive	5.33115	negative
146282894	Sächsische Schweiz-Osterzgebirge	32.75	0.415009	negative	n.d.	n.d.	6.75	0.0957551	negative	-0.5	-0.00514319	negative	n.d.	n.d.	n.d.	n.d.
146282896	Dresden, Stadt	139.25	1.12678	negative	n.d.	n.d.	755.25	6.495	positive	134.5	0.687215	negative	6.41927	positive	69.3644	positive
146283110	Sächsische Schweiz-Osterzgebirge	87.75	0.894332	negative	n.d.	n.d.	218.25	2.19042	negative	28.5	0.603703	negative	10.4479	positive	83.525	positive
146283111	Sächsische Schweiz-Osterzgebirge	9	0.128531	negative	n.d.	n.d.	1.75	0.104025	negative	34.75	0.25538	negative	101.602	negative	n.d.	n.d.
146283169	Sächsische Schweiz-Osterzgebirge	15	0.158532	negative	n.d.	n.d.	8.25	0.103018	negative	19.25	0.210589	negative	n.d.	n.d.	n.d.	n.d.
146283175	Sächsische Schweiz-Osterzgebirge	27.75	0.314095	negative	n.d.	n.d.	5	0.0866746	negative	2.25	0.0231444	negative	n.d.	n.d.	n.d.	n.d.
146283206	Sächsische Schweiz-Osterzgebirge	13779.8	174.617	positive	147.792	positive	16.75	0.237614	negative	2995.5	30.8129	positive	7.20775	positive	13.205	negative
146283278	Sächsische Schweiz-Osterzgebirge	346	3.65679	positive	75.4958	positive	23.75	0.296566	negative	50.25	0.549718	negative	65.8842	negative	n.d.	n.d.
146283296	Sächsische Schweiz-Osterzgebirge	30	0.317063	negative	n.d.	n.d.	8.75	0.109261	negative	19.25	0.210589	negative	n.d.	n.d.	n.d.	n.d.
146283397	Görlitz	22	0.232513	negative	n.d.	n.d.	1682.25	21.0063	positive	9.75	0.106662	negative	6.94825	positive	94.0155	positive
146283584	Sächsische Schweiz-Osterzgebirge	15	0.158532	negative	n.d.	n.d.	2.75	0.0343392	negative	45.75	0.50049	negative	n.d.	n.d.	n.d.	n.d.
146283605	Görlitz	54.75	0.619702	negative	n.d.	n.d.	8	0.138679	negative	22.75	0.234015	negative	n.d.	n.d.	n.d.	n.d.
146283764	Sächsische Schweiz-Osterzgebirge	5560	61.2542	positive	136.898	positive	133.75	2.72276	negative	375	4.56538	positive	6.63646	positive	93.959	positive
146283814	Sächsische Schweiz-Osterzgebirge	7	0.0739814	negative	n.d.	n.d.	3.25	0.0405827	negative	5.75	0.0629031	negative	n.d.	n.d.	n.d.	n.d.
146283827	Sächsische Schweiz-Osterzgebirge	5.5	0.0581282	negative	n.d.	n.d.	2.25	0.0280957	negative	1.25	0.0136746	negative	n.d.	n.d.	n.d.	n.d.
146283850	Sächsische Schweiz-Osterzgebirge	121	1.27882	negative	n.d.	n.d.	7.75	0.0967742	negative	688.75	7.5347	positive	6.81887	positive	31.7351	doubtful
146283943	Meißen	57.75	0.731809	negative	n.d.	n.d.	10.75	0.152499	negative	205.5	2.11385	negative	n.d.	n.d.	n.d.	n.d.
146283985	Görlitz	32.75	0.415009	negative	n.d.	n.d.	6.25	0.0886621	negative	10.5	0.108007	negative	n.d.	n.d.	n.d.	n.d.
146284007	Sächsische Schweiz-Osterzgebirge	219.5	2.41822	positive	25.4258	negative	14.75	0.300267	negative	16.5	0.200877	negative	n.d.	n.d.	n.d.	n.d.
146284066	Bautzen	36	0.39661	negative	n.d.	n.d.	15.25	0.310446	negative	8	0.0973947	negative	n.d.	n.d.	n.d.	n.d.
146284147	Meißen	162	1.78474	negative	n.d.	n.d.	16.25	0.330803	negative	19	0.231312	negative	n.d.	n.d.	n.d.	n.d.
146284158	Sächsische Schweiz-Osterzgebirge	45.75	0.517833	negative	n.d.	n.d.	15	0.260024	negative	43.75	0.45003	negative	n.d.	n.d.	n.d.	n.d.
146284168	Sächsische Schweiz-Osterzgebirge	22.25	0.285569	negative	n.d.	n.d.	21.25	0.383473	negative	82	0.70182	negative	n.d.	n.d.	n.d.	n.d.
146284191	Sächsische Schweiz-Osterzgebirge	12	0.126825	negative	n.d.	n.d.	24.75	0.309053	negative	299.25	3.2737	positive	32.1994	positive	29.4743	negative
146284252	Sächsische Schweiz-Osterzgebirge	42	0.443888	negative	n.d.	n.d.	14.75	0.184183	negative	17.25	0.188709	negative	n.d.	n.d.	n.d.	n.d.
146284309	Sächsische Schweiz-Osterzgebirge	4543.75	51.4296	positive	131.079	positive	21.5	0.372701	negative	59.25	0.609469	negative	n.d.	n.d.	n.d.	n.d.
146284312	Sächsische Schweiz-Osterzgebirge	7371	81.2058	positive	115.83	positive	8.25	0.167946	negative	8	0.0973947	negative	n.d.	n.d.	n.d.	n.d.
146284327	Sächsische Schweiz-Osterzgebirge	39.75	0.44992	negative	n.d.	n.d.	10	0.173349	negative	27.75	0.285447	negative	n.d.	n.d.	n.d.	n.d.
146284372	Sächsische Schweiz-Osterzgebirge	9.5	0.100403	negative	n.d.	n.d.	3.75	0.0468262	negative	18.25	0.199649	negative	n.d.	n.d.	n.d.	n.d.
146284410	Sächsische Schweiz-Osterzgebirge	17.75	0.200908	negative	n.d.	n.d.	20	0.346698	negative	26.75	0.275161	negative	n.d.	n.d.	n.d.	n.d.
146284522	Sächsische Schweiz-Osterzgebirge	101	1.11271	negative	3.325	negative	16.75	0.340981	negative	21	0.255661	negative	n.d.	n.d.	n.d.	n.d.
146284567	Meißen	122.75	1.55549	negative	n.d.	n.d.	12.75	0.180871	negative	3276.5	33.7034	positive	52.2505	negative	11.8249	negative
146284795	Görlitz	178.25	2.01757	negative	-7.34404	negative	6.5	0.112677	negative	6.75	0.0694331	negative	n.d.	n.d.	n.d.	n.d.
146284797	Sächsische Schweiz-Osterzgebirge	39	0.42966	negative	n.d.	n.d.	18.75	0.381696	negative	14.5	0.176528	negative	n.d.	n.d.	n.d.	n.d.
146284831	Sächsische Schweiz-Osterzgebirge	365	4.02118	positive	117.865	positive	3695.75	75.2347	positive	136.5	1.6618	negative	5.8425	positive	95.3503	positive
146284861	Sächsische Schweiz-Osterzgebirge	249	2.63162	positive	24.1719	negative	9.75	0.121748	negative	12.25	0.134011	negative	n.d.	n.d.	n.d.	n.d.
146285008	Sächsische Schweiz-Osterzgebirge	45	0.475595	negative	7.58774	negative	9.75	0.121748	negative	17.25	0.188709	negative	n.d.	n.d.	n.d.	n.d.
146285017	Bautzen	16.5	0.181779	negative	n.d.	n.d.	8.25	0.167946	negative	11	0.133918	negative	n.d.	n.d.	n.d.	n.d.
146285077	Sächsische Schweiz-Osterzgebirge	29	0.306494	negative	n.d.	n.d.	122.75	1.53278	negative	282.25	3.08772	positive	113.626	negative	19.3014	negative
146286486	Bautzen	39.75	0.44992	negative	n.d.	n.d.	12	0.208019	negative	2128.75	21.8972	positive	7.91956	positive	21.2919	negative
146302862	Sächsische Schweiz-Osterzgebirge	35	0.385593	negative	n.d.	n.d.	12.25	0.249374	negative	22.5	0.273923	negative	n.d.	n.d.	n.d.	n.d.
146308843	Sächsische Schweiz-Osterzgebirge	126.75	1.28892	negative	n.d.	n.d.	156.25	2.13236	negative	11.5	0.214423	negative	7.85453	positive	72.8994	positive
146308893	Bautzen	24	0.25365	negative	n.d.	n.d.	38.75	0.483871	negative	975.75	10.6744	positive	11.493	positive	39.0139	doubtful
146308951	Erzgebirgskreis	32	0.352542	negative	n.d.	n.d.	20.25	0.412231	negative	232	2.82445	positive	14.9989	positive	20.8845	negative
146309161	Bautzen	19.75	0.223545	negative	n.d.	n.d.	1117	19.3631	positive	3791.25	38.9983	positive	4.96766	positive	89.1655	positive
146309209	Sächsische Schweiz-Osterzgebirge	33.75	0.468324	negative	4.43599	negative	32.25	1.06664	negative	984	18.1636	positive	9.40178	positive	27.3173	negative
146309494	Sächsische Schweiz-Osterzgebirge	67.75	0.766845	negative	n.d.	n.d.	10.5	0.182017	negative	45.75	0.470602	negative	n.d.	n.d.	n.d.	n.d.
146309536	Sächsische Schweiz-Osterzgebirge	37.25	0.472033	negative	n.d.	n.d.	109.75	1.55691	negative	307.5	3.16306	positive	33.5105	positive	22.665	negative
146309677	Sächsische Schweiz-Osterzgebirge	254.75	2.88345	positive	12.7838	negative	10	0.173349	negative	714.75	7.3522	positive	14.3932	positive	8.78115	negative
146310136	Görlitz	22	0.242373	negative	n.d.	n.d.	830.25	16.9015	positive	14	0.170441	negative	6.17907	positive	94.3991	positive
146310688	Sächsische Schweiz-Osterzgebirge	395.25	5.00861	positive	48.7977	negative	12.25	0.173778	negative	346.5	3.56423	positive	13.0871	positive	38.0217	doubtful
146310976	Sächsische Schweiz-Osterzgebirge	54.75	0.693793	negative	-7.96367	negative	127.25	1.80516	negative	1748	17.9806	positive	7.27631	positive	74.6176	positive
146311535	Sächsische Schweiz-Osterzgebirge	13992.2	177.31	positive	133.398	positive	22.25	0.315637	negative	3894.5	40.0603	positive	7.11347	positive	37.1591	doubtful
146311591	Sächsische Schweiz-Osterzgebirge	28.25	0.387206	negative	n.d.	n.d.	28.75	0.310987	negative	134.5	1.92381	negative	n.d.	n.d.	n.d.	n.d.
146312766	Sächsische Schweiz-Osterzgebirge	22.25	0.251842	negative	n.d.	n.d.	18	0.312028	negative	4209.75	43.3031	positive	7.44766	positive	20.5876	negative
146312935	Sächsische Schweiz-Osterzgebirge	14296	157.498	positive	148.755	positive	5.75	0.117053	negative	310	3.77404	positive	29.7303	positive	22.6805	negative
146313024	Sächsische Schweiz-Osterzgebirge	1075.5	11.8487	positive	3.12864	negative	21.75	0.442767	negative	1778.5	21.6521	positive	17.684	positive	6.14751	negative
146313039	Bautzen	74.75	0.846076	negative	n.d.	n.d.	19.5	0.338031	negative	3962.75	40.7624	positive	9.20763	positive	64.5354	positive
146313086	Sächsische Schweiz-Osterzgebirge	61.25	0.776161	negative	n.d.	n.d.	12.25	0.173778	negative	34	0.349737	negative	n.d.	n.d.	n.d.	n.d.
146313135	Sächsische Schweiz-Osterzgebirge	13256.8	150.05	positive	156.181	positive	17.5	0.303361	negative	5171.25	53.1935	positive	6.49022	positive	13.3528	negative
146313222	Bautzen	15.75	0.17827	negative	6.61174	negative	5	0.0866746	negative	12.25	0.126008	negative	n.d.	n.d.	n.d.	n.d.
146313345	Meißen	54.75	0.693793	negative	n.d.	n.d.	3.25	0.0461043	negative	20.5	0.210871	negative	n.d.	n.d.	n.d.	n.d.
146313655	Sächsische Schweiz-Osterzgebirge	6287.75	79.6785	positive	139.693	positive	10.75	0.152499	negative	3119.5	32.0884	positive	7.3963	positive	10.1718	negative
146313920	Sächsische Schweiz-Osterzgebirge	75	0.82627	negative	n.d.	n.d.	15.25	0.310446	negative	49	0.596542	negative	n.d.	n.d.	n.d.	n.d.
146314213	Mittelsachsen	39.75	0.503713	negative	n.d.	n.d.	9.25	0.13122	negative	544.5	5.60094	positive	8.1505	positive	18.4723	negative
146314448	Sächsische Schweiz-Osterzgebirge	1790	19.7203	positive	111.094	positive	27.25	0.554731	negative	258.5	3.14707	positive	21.8684	positive	21.2252	negative
146314968	Sächsische Schweiz-Osterzgebirge	88.75	1.12464	negative	2.40095	negative	17.25	0.244707	negative	3	0.0308592	negative	n.d.	n.d.	n.d.	n.d.
146315019	Sächsische Schweiz-Osterzgebirge	24	0.25365	negative	n.d.	n.d.	5.75	0.0718002	negative	13.25	0.144951	negative	n.d.	n.d.	n.d.	n.d.
146315152	Sächsische Schweiz-Osterzgebirge	53.75	0.681121	negative	n.d.	n.d.	7.75	0.109941	negative	3048.5	31.3581	positive	11.5187	positive	14.9018	negative
146315180	Sächsische Schweiz-Osterzgebirge	34.75	0.440353	negative	n.d.	n.d.	10.75	0.152499	negative	387.5	3.98598	positive	7.35581	positive	-1.09554	negative
146315289	Sächsische Schweiz-Osterzgebirge	8009.75	90.6604	positive	137.631	positive	7	0.121344	negative	2605.75	26.8038	positive	7.27968	positive	21.8823	negative
146315438	Sächsische Schweiz-Osterzgebirge	254.75	2.88345	positive	2.56348	negative	8	0.138679	negative	21.75	0.223729	negative	n.d.	n.d.	n.d.	n.d.
146315676	Görlitz	44	0.465026	negative	n.d.	n.d.	10.75	0.134235	negative	4650.25	50.8722	positive	5.84475	positive	15.7136	negative
146315759	Sächsische Schweiz-Osterzgebirge	16	0.176271	negative	n.d.	n.d.	9.25	0.188303	negative	615	7.48722	positive	8.35169	positive	32.1786	doubtful
146316122	Dresden, Stadt	244	2.57878	positive	-2.0062	negative	6927.25	86.5006	positive	37.25	0.407503	negative	4.55099	positive	93.9595	positive
146316339	Görlitz	57.5	0.696833	negative	n.d.	n.d.	16.25	0.233357	negative		16.6328	positive	9.10464	positive	10.8398	negative
146316439	Sächsische Schweiz-Osterzgebirge	36	0.380476	negative	n.d.	n.d.	23.75	0.296566	negative	5517.75	60.3624	positive	12.2755	positive	10.534	negative
146316452	Sächsische Schweiz-Osterzgebirge	29.5	0.636764	negative	n.d.	n.d.	13.25	0.339683	negative	5.5	0.162634	negative	n.d.	n.d.	n.d.	n.d.
146316456	Meißen	139.5	1.47434	negative	n.d.	n.d.	6.25	0.0780437	negative	2741.25	29.9884	positive	6.69711	positive	36.8657	doubtful
146316562	Sächsische Schweiz-Osterzgebirge	42.5	0.449173	negative	n.d.	n.d.	70.25	0.877212	negative	1001.25	10.9533	positive	19.6423	positive	38.5595	doubtful
146316577	Sächsische Schweiz-Osterzgebirge	13506.8	152.88	positive	142.765	positive	16	0.277359	negative	19.25	0.198013	negative	n.d.	n.d.	n.d.	n.d.
146316605	Sächsische Schweiz-Osterzgebirge	72.75	0.921889	negative	n.d.	n.d.	36.75	0.521333	negative	9712.5	99.9066	positive	7.57628	positive	2.11166	negative
146316677	Sächsische Schweiz-Osterzgebirge	168	1.85084	negative	n.d.	n.d.	11.25	0.229017	negative	1351.5	16.4536	positive	65.0961	negative	-15.3899	negative
146317126	Bautzen	20	0.211375	negative	n.d.	n.d.	4.75	0.0593132	negative	13.25	0.144951	negative	n.d.	n.d.	n.d.	n.d.
146318889	Sächsische Schweiz-Osterzgebirge	21.25	0.240523	negative	n.d.	n.d.	19.5	0.338031	negative	111.25	1.14436	negative	n.d.	n.d.	n.d.	n.d.
146319316	Bautzen	125	1.3211	negative	n.d.	n.d.	480.75	6.00312	positive	1575.75	17.2382	positive	7.33638	positive	70.6936	positive
146319648	Bautzen	529.75	7.41434	positive	99.8877	positive	354.25	7.33497	positive	50	2.17957	positive	6.9884	positive	84.7549	positive
146319933	Sächsische Schweiz-Osterzgebirge	265.25	3.0023	positive	37.6569	negative	9	0.156014	negative	6.75	0.0694331	negative	n.d.	n.d.	n.d.	n.d.
146320566	Sächsische Schweiz-Osterzgebirge	64	0.578107	negative	n.d.	n.d.	12.25	0.180547	negative	36	0.354098	negative	n.d.	n.d.	n.d.	n.d.
146325341	Görlitz	598.25	7.58103	positive	67.6696	doubtful	13.25	0.187964	negative	154.5	1.58925	negative	31.9872	positive	13.915	negative
146325755	Sächsische Schweiz-Osterzgebirge	926.25	11.7375	positive	111.209	positive	13.25	0.187964	negative	489	5.03004	positive	8.06479	positive	28.7808	negative
146325918	Bautzen	58.75	0.744481	negative	n.d.	n.d.	8.25	0.117034	negative	254.5	2.61789	positive	9.72746	positive	6.79927	negative
146325929	Sächsische Schweiz-Osterzgebirge	73.25	0.829098	negative	n.d.	n.d.	8	0.138679	negative	810.75	8.33969	positive	7.48594	positive	6.76531	negative
146325950	Bautzen	17.75	0.224928	negative	n.d.	n.d.	10.25	0.145406	negative	11.5	0.118293	negative	n.d.	n.d.	n.d.	n.d.
146325998	Meißen	66.75	0.619575	negative	n.d.	n.d.	31.25	0.375268	negative	589.5	5.61647	positive	12.4357	positive	21.6469	negative
146326011	Meißen	37.75	0.427283	negative	8.44945	negative	7	0.121344	negative	21.25	0.218586	negative	n.d.	n.d.	n.d.	n.d.
146326089	Bautzen	210.25	2.37977	positive	140.316	positive	73	1.26545	negative	174.75	1.79755	negative	n.d.	n.d.	n.d.	n.d.
146326185	Sächsische Schweiz-Osterzgebirge	39.75	0.44992	negative	0.744311	negative	13	0.225354	negative	7.75	0.0797195	negative	n.d.	n.d.	n.d.	n.d.
146326189	Zwickau	295.75	3.74775	positive	82.4134	positive	12.25	0.173778	negative	4.5	0.0462888	negative	n.d.	n.d.	n.d.	n.d.
146326201	Görlitz	11310.2	128.018	positive	171.172	positive	3	0.0520047	negative	17.75	0.182583	negative	n.d.	n.d.	n.d.	n.d.
146326341	Dresden, Stadt	86.75	0.981901	negative	n.d.	n.d.	4.5	0.0780071	negative	27.75	0.285447	negative	n.d.	n.d.	n.d.	n.d.
146326581	Sächsische Schweiz-Osterzgebirge	49	0.53983	negative	n.d.	n.d.	16.25	0.330803	negative	13	0.158266	negative	n.d.	n.d.	n.d.	n.d.
146326677	Sächsische Schweiz-Osterzgebirge	35.75	0.453025	negative	n.d.	n.d.	14.25	0.20215	negative	579	5.95582	positive	79.5353	negative	10.2539	negative
146326697	Görlitz	47.75	0.605089	negative	n.d.	n.d.	4958.25	70.3374	positive	1215.5	12.5031	positive	7.482	positive	93.2691	positive
146326733	Sächsische Schweiz-Osterzgebirge	32.75	0.370689	negative	n.d.	n.d.	8	0.138679	negative	1.75	0.0180012	negative	n.d.	n.d.	n.d.	n.d.
146326800	Bautzen	33.75	0.427681	negative	n.d.	n.d.	10.25	0.145406	negative	-1.5	-0.0154296	negative	n.d.	n.d.	n.d.	n.d.
146326802	Sächsische Schweiz-Osterzgebirge	42.75	0.541729	negative	n.d.	n.d.	15.75	0.223428	negative	212.5	2.18586	positive	30.228	positive	8.94158	negative
146326833	Bautzen	11.75	0.148896	negative	n.d.	n.d.	9.25	0.13122	negative	37	0.380596	negative	n.d.	n.d.	n.d.	n.d.
146326863	Görlitz	22.75	0.288288	negative	n.d.	n.d.	6.25	0.0886621	negative	8.5	0.0874343	negative	n.d.	n.d.	n.d.	n.d.
146326908	Sächsische Schweiz-Osterzgebirge	91.75	1.16266	negative	n.d.	n.d.	139.25	1.97539	negative	692	7.11818	positive	6.31642	positive	79.2769	positive
146327224	Sächsische Schweiz-Osterzgebirge	1432.75	16.2169	positive	130.306	positive	8	0.138679	negative	256.75	2.64103	positive	19.9013	positive	17.8274	negative
146327259	Sächsische Schweiz-Osterzgebirge	37.75	0.427283	negative	n.d.	n.d.	16	0.277359	negative	19.75	0.203156	negative	n.d.	n.d.	n.d.	n.d.
146327381	Görlitz	6581	72.5024	positive	121.641	positive	7.75	0.157768	negative	8	0.0973947	negative	n.d.	n.d.	n.d.	n.d.
146327731	Sächsische Schweiz-Osterzgebirge	29.75	0.388034	negative	-0.494851	negative	17.25	0.895075	negative	76.5	0.60968	negative	n.d.	n.d.	n.d.	n.d.
146327746	Görlitz	16.75	0.212256	negative	n.d.	n.d.	11.25	0.159592	negative	10.5	0.108007	negative	n.d.	n.d.	n.d.	n.d.
146327754	Bautzen	18.75	0.2376	negative	n.d.	n.d.	8.75	0.124127	negative	23.5	0.24173	negative	n.d.	n.d.	n.d.	n.d.
146328052	Bautzen	15.75	0.199584	negative	n.d.	n.d.	12.25	0.173778	negative	2.5	0.025716	negative	n.d.	n.d.	n.d.	n.d.
146328459	Erzgebirgskreis	27.25	0.308436	negative	n.d.	n.d.	10	0.173349	negative	13.75	0.141438	negative	n.d.	n.d.	n.d.	n.d.
146328558	Bautzen	14959.8	169.326	positive	159.751	positive	6	0.104009	negative	749.75	7.71222	positive	6.44035	positive	26.1151	negative
146328577	Sächsische Schweiz-Osterzgebirge	11.75	0.148896	negative	n.d.	n.d.	7.25	0.102848	negative	363.5	3.7391	positive	16.2924	positive	19.2006	negative
146328588	Sächsische Schweiz-Osterzgebirge	14385	158.479	positive	145.4	positive	12.25	0.249374	negative	47	0.572194	negative	n.d.	n.d.	n.d.	n.d.
146328611	Bautzen	352.75	4.47005	positive	72.8539	positive	49.75	0.70575	negative	225.5	2.31958	positive	96.6988	negative	19.049	negative
146328668	Görlitz	2643.75	27.5953	positive	128.869	positive	29.25	0.607795	negative	28.5	0.461487	negative	n.d.	n.d.	n.d.	n.d.
146328670	Sächsische Schweiz-Osterzgebirge	17.75	0.224928	negative	1.42958	negative	21.75	0.308544	negative	100	1.02864	negative	n.d.	n.d.	n.d.	n.d.
146328966	Bautzen	9248.75	104.684	positive	144.323	positive	13.5	0.234021	negative	277.25	2.8519	positive	9.69793	positive	7.60276	negative
146329075	Sächsische Schweiz-Osterzgebirge	27.75	0.351648	negative	n.d.	n.d.	8.25	0.117034	negative	9	0.0925775	negative	n.d.	n.d.	n.d.	n.d.
146329108	Bautzen	22.75	0.288288	negative	n.d.	n.d.	8.75	0.124127	negative	27	0.277733	negative	n.d.	n.d.	n.d.	n.d.
146329162	Sächsische Schweiz-Osterzgebirge	8488.75	96.082	positive	153.002	positive	25	0.433373	negative	73.75	0.758621	negative	n.d.	n.d.	n.d.	n.d.
146329355	Sächsische Schweiz-Osterzgebirge	173.5	1.91144	negative	n.d.	n.d.	13.75	0.27991	negative	67	0.815681	negative	n.d.	n.d.	n.d.	n.d.
146329467	Sächsische Schweiz-Osterzgebirge	8243.25	93.3033	positive	171.828	positive	9	0.156014	negative	2209.75	22.7303	positive	8.45804	positive	14.7044	negative
146329477	Görlitz	30.75	0.348052	negative	n.d.	n.d.	30	0.520047	negative	7784.75	80.077	positive	6.68135	positive	17.3792	negative
146329594	Bautzen	180.25	2.28413	negative	n.d.	n.d.	8.25	0.117034	negative	207.5	2.13443	negative	n.d.	n.d.	n.d.	n.d.
146330330	Sächsische Schweiz-Osterzgebirge	24.75	0.313632	negative	n.d.	n.d.	28.25	0.400753	negative	1319.5	13.5729	positive	7.14775	positive	28.8445	negative
146330351	Sächsische Schweiz-Osterzgebirge	81.75	1.03594	negative	n.d.	n.d.	8.75	0.124127	negative	4629.5	47.6208	positive	11.1587	positive	25.2245	negative
146331074	Sächsische Schweiz-Osterzgebirge	1706.75	21.628	positive	101.011	positive	9.25	0.13122	negative	5.5	0.0565751	negative	n.d.	n.d.	n.d.	n.d.
146331762	Meißen	20.75	0.262944	negative	n.d.	n.d.	15.25	0.216336	negative	102	1.04921	negative	n.d.	n.d.	n.d.	n.d.
146331779	Sächsische Schweiz-Osterzgebirge	82	0.903389	negative	n.d.	n.d.	13.75	0.27991	negative	6	0.073046	negative	n.d.	n.d.	n.d.	n.d.
146332358	Görlitz	20.75	0.262944	negative	n.d.	n.d.	7.75	0.109941	negative	47	0.48346	negative	n.d.	n.d.	n.d.	n.d.
146340100	Meißen	1591	16.8149	positive	116.163	positive	3.75	0.0468262	negative	1652.25	18.0751	positive	18.8293	positive	8.9032	negative
146340582	Sächsische Schweiz-Osterzgebirge	12480.2	141.261	positive	124.987	positive	4	0.0693396	negative	78.25	0.80491	negative	n.d.	n.d.	n.d.	n.d.
146341185	Sächsische Schweiz-Osterzgebirge	7618.75	96.5449	positive	132.485	positive	94.25	1.33702	negative	277.5	2.85447	positive	16.5581	positive	21.1237	negative
146343053	Meißen	59.75	0.676295	negative	n.d.	n.d.	6.5	0.112677	negative	596.25	6.13326	positive	12.2658	positive	21.299	negative
146343074	Meißen	50.5	0.533723	negative	n.d.	n.d.	11.75	0.146722	negative	17.25	0.188709	negative	n.d.	n.d.	n.d.	n.d.
146343134	Bautzen	20.75	0.234864	negative	n.d.	n.d.	39	0.676062	negative	253.25	2.60503	positive	5.96272	positive	83.3626	positive
146343147	Görlitz	65	0.716101	negative	n.d.	n.d.	31.25	0.636159	negative	464.5	5.65498	positive	107.991	negative	7.3512	negative
146343155	Görlitz	25.75	0.291458	negative	n.d.	n.d.	42	0.728066	negative	47.25	0.486032	negative	n.d.	n.d.	n.d.	n.d.
146343179	Görlitz	244.75	3.10148	positive	49.1559	negative	80.25	1.13842	negative	293.5	3.01906	positive	5.61062	positive	87.0786	positive
146343229	Sächsische Schweiz-Osterzgebirge	42.75	0.541729	negative	n.d.	n.d.	14.25	0.20215	negative	182.5	1.87727	negative	n.d.	n.d.	n.d.	n.d.
146343370	Bautzen	24.75	0.280139	negative	n.d.	n.d.	9.5	0.164682	negative	9057.25	93.1664	positive	27.0246	positive	50.6784	positive
146343384	Görlitz	55.75	0.63102	negative	n.d.	n.d.	1270	22.0153	positive	17.25	0.17744	negative	6.1005	positive	92.4166	positive
146343416	Sächsische Schweiz-Osterzgebirge	51	0.561864	negative	n.d.	n.d.	13.25	0.269732	negative	1286.5	15.6623	positive	11.5469	positive	35.4156	doubtful
146343492	Meißen	55	0.581282	negative	3.56783	negative	165.75	2.06972	negative	338.25	3.70034	positive	10.1218	positive	76.3421	positive
146343555	Bautzen	53.5	0.565429	negative	n.d.	n.d.	1.75	0.0218522	negative	11.25	0.123071	negative	n.d.	n.d.	n.d.	n.d.
146343897	Bautzen	124	1.3661	negative	n.d.	n.d.	29.75	0.605624	negative	2034.5	24.7687	positive	7.99137	positive	10.7972	negative
146344045	Meißen	35.75	0.453025	negative	n.d.	n.d.	3.75	0.0531973	negative	1096.5	11.279	positive	8.68186	positive	30.5908	doubtful
146344149	Bautzen	66.75	0.755527	negative	n.d.	n.d.	33	0.572052	negative	21.75	0.223729	negative	n.d.	n.d.	n.d.	n.d.
146344988	Meißen	242.5	2.56293	positive	48.3508	negative	71.75	0.895942	negative	810.75	8.86934	positive	7.22222	positive	88.5874	positive
146346026	Sächsische Schweiz-Osterzgebirge	30	0.330508	negative	n.d.	n.d.	17.25	0.35116	negative	1803	21.9503	positive	17.7837	positive	9.34195	negative
146346235	Görlitz	2261	24.9093	positive	96.8017	positive	2701.75	54.9998	positive	30	0.36523	negative	7.12837	positive	94.1861	positive
146346684	Sächsische Schweiz-Osterzgebirge	56	0.616948	negative	n.d.	n.d.	8.75	0.178125	negative	2299.5	27.9949	positive	11.8749	positive	32.1999	doubtful
146346923	Sächsische Schweiz-Osterzgebirge	39.75	0.44992	negative	n.d.	n.d.	385	6.67394	positive	38.25	0.393454	negative	8.08576	positive	43.6011	positive
146347083	Bautzen	43	0.454457	negative	n.d.	n.d.	5.75	0.0718002	negative	27.75	0.303576	negative	n.d.	n.d.	n.d.	n.d.
146357890	Görlitz	101	1.11271	negative	n.d.	n.d.	13.25	0.269732	negative	19	0.231312	negative	n.d.	n.d.	n.d.	n.d.
146362081	Bautzen	68	0.857516	negative	n.d.	n.d.		0.521354	negative	11	0.468936	negative	n.d.	n.d.	n.d.	n.d.
146363463	Sächsische Schweiz-Osterzgebirge	26	0.28644	negative	n.d.	n.d.	22.75	0.463124	negative	56	0.681763	negative	n.d.	n.d.	n.d.	n.d.
146363717	Bautzen	44.75	0.506514	negative	n.d.	n.d.	9	0.156014	negative	8.75	0.0900059	negative	n.d.	n.d.	n.d.	n.d.
n.a.: not available
n.d.: not determined
MFI: Mean fluorescence intensity
a Relative fluorescence = MFI [sample] / MFI [positive control] * 100. Positive control: Pig 23 (HEV); anti-Flavivirus NS1 antibody (WNV); anti-TBEV NS1 (TBEV)
b Assay cutoffs:
- HEV BMBA: positive when relative fluorescence > 2.374
- WNV BMBA: positive when relative fluorescence > 3.3658
- TBEV BMBA: positive when relative fluorescence > 2.1669
- HEV ELISA (ID Screen® Hepatitis E Indirect Multispecies ELISA): positive when S/P% (OD sample / OD positive control % × 100) ≥ 70; doubtful when S/P% > 60 and < 70; negative when S/P% ≤ 60
- cELISA (ID Screen® Flavivirus Competition): positive when S/N% (OD sample / OD negative control × 100) ≤ 40; doubtful when S/P% > 40 and < 50; negative when S/N% ≥ 50
- bELISA (Ingezim West Nile Compac): positive when IP (inhibition percentage = 100-[(sample OD / negative control OD) × 100]) ≥ 40; doubtful when IP > 30 and < 40; negative when IP ≤ 30

## Sheet: S5_HEV_ELISA
Supplementary Table S5: HEV ELISA analysis of screened wild boar sera (Saxony, 2023/24).
255 HEV- BMBA-positive and randomly selected BMBA-negative samples were analyzed with different HEV ELISAs. Related to Figure S2, S3
Sample ID	HEV BMBA (relative) a	HEV BMBA result	ID Screen HEV ELISA (S/P%) a	ID Screen HEV ELISA result a	MP HEV ELISA (Abs.)	MP HEV ELISA result b	Inhouse HEV ELISA (relative)	Inhouse HEV ELISA result b	VetLine HEV ELISA (NTU)	Vetline HEV ELISA result b
145423846	64.4766	positive	62.7602	doubtful	0.0903	negative	135.706	positive	21.749	positive
146252747	29.8834	positive	63.0235	doubtful	0.0317	negative	42.6337	positive	12.8664	positive
146281135	28.541	positive	35.5134	negative	0.0376	negative	55.7606	positive	4.55952	negative
146280068	15.9382	positive	48.304	negative	0.535	positive	45.8078	positive	37.514	positive
145402793	12.3007	positive	37.3615	negative	0.031	negative	26.4071	negative	0.859476	negative
146313024	11.8487	positive	3.12864	negative	0.0124	negative	31.6669	negative	1.35367	negative
145705208	11.4025	positive	1.63364	negative	0.0286	negative	25.5173	negative	23.3949	positive
145421941	10.1725	positive	21.1096	negative	0.0146	negative	26.3243	negative	4.60464	negative
145874464	9.43791	positive	69.0547	doubtful	0.3122	positive	32.7884	negative	8.29179	negative
146282085	8.64469	positive	13.2526	negative	0.1039	negative	44.6532	positive	5.59304	negative
146325341	7.58103	positive	67.6696	doubtful	0.1502	negative	25.5545	negative	7.20885	negative
146046237	6.57336	positive	12.3065	negative	0.0249	negative	28.8404	negative	16.4525	positive
145149841	6.40887	positive	48.0644	negative	1.7941	positive	15.6183	negative	18.0662	positive
145403858	5.80225	positive	19.126	negative	0.1091	negative	26.9864	negative	6.98324	negative
146164676	5.686	positive	49.7932	negative	0.1615	negative	20.7623	negative	4.26085	negative
142995573	5.49242	positive	20.5718	negative	0.6628	positive	55.1109	positive	16.5943	positive
146040842	5.16813	positive	5.22942	negative	0.0319	negative	24.0606	negative	1.33648	negative
146217309	5.03474	positive	-2.01431	negative	0.0136	negative	19.7318	negative	2.73743	negative
146310688	5.00861	positive	48.7977	negative	0.1308	negative	16.6487	negative	15.3008	positive
146061546	4.97742	positive	5.90234	negative	0.0103	negative	17.0129	negative	1.61152	negative
144995415	4.82462	positive	43.9827	negative	0.3446	positive	91.2349	positive	22.2497	positive
146281024	4.59258	positive	8.27987	negative	0.0108	negative	34.8783	positive	3.14998	negative
146164954	4.31206	positive	30.0062	negative	0.0452	negative	70.7954	positive	14.0138	positive
146280582	4.27364	positive	61.5395	doubtful	0.5847	positive	26.945	negative	18.0748	positive
146259677	4.1958	positive	21.2373	negative	0.6852	positive	28.1369	negative	3.42931	negative
145342479	3.99915	positive	51.0998	negative	0.2019	negative	45.3278	positive	7.12935	negative
146111364	3.86694	positive	7.91849	negative	0.0114	negative	19.0407	negative	0.603782	negative
145423939	3.77943	positive	3.4175	negative	0.0245	negative	19.2807	negative	3.17576	negative
146111950	3.50339	positive	23.914	negative	0.3477	positive	18.8297	negative	42.4431	positive
146256548	3.3169	positive	28.8114	negative	0.8075	positive	14.1533	negative	19.4779	positive
145665634	3.13949	positive	2.15347	negative	0.0382	negative	19.6987	negative	1.18608	negative
146161776	3.13364	positive	5.75023	negative	0.017	negative	14.9561	negative	7.87924	negative
146343179	3.10148	positive	49.1559	negative	0.452	positive	21.2755	negative	12.5698	positive
146319933	3.0023	positive	37.6569	negative	0.0843	negative	22.8811	negative	2.70305	negative
145792906	2.94308	positive	1.77244	negative	0.0183	negative	16.7274	negative	26.9424	positive
146315438	2.88345	positive	2.56348	negative	0.0228	negative	15.7342	negative	1.94671	negative
146309677	2.88345	positive	12.7838	negative	0.0131	negative	22.3225	negative	2.08423	negative
145879826	2.8747	positive	25.8995	negative	0.0269	negative	35.2922	negative	2.00043	negative
145760831	2.79015	positive	6.95901	negative	0.0116	negative	29.5398	negative	4.44564	negative
146255808	2.7322	positive	32.4823	negative	0.0195	negative	50.6539	positive	3.55823	negative
145923853	2.70032	positive	40.0683	negative	0.3766	positive	36.0743	negative	8.59261	negative
145797013	2.68537	positive	12.6711	negative	0.0335	negative	30.7234	negative	4.05028	negative
146284861	2.63162	positive	24.1719	negative	0.0101	negative	30.3965	negative	12.1917	positive
146316122	2.57878	positive	-2.0062	negative	0.0136	negative	12.5352	negative	4.2587	negative
146344988	2.56293	positive	48.3508	negative	0.2302	positive	34.4148	negative	5.71122	negative
146244060	2.50635	positive	7.26551	negative	0.0122	negative	33.7444	negative	35.245	positive
146147728	2.45691	positive	11.8079	negative	0.0924	negative	20.6878	negative	1.20327	negative
146284007	2.41822	positive	25.4258	negative	0.1919	negative	20.3195	negative	5.88096	negative
a Analysis of HEV bead-based multiplex binding assay (BMBA)-positive but ID Screen HEV ELISA-negative or -doubtful sera with independent HEV ELISAs. HEV BMBA and ID Screen HEV ELISA data according to Table S4.
b Assay cutoffs:
- MP HEV ELISA (MP Diagnostics HEV ELISA 4.0v) positive when Abs. (absorbance) ≥ 0.206; negative when < 0.206
- Inhouse HEV ELISA positive when relative absorbance (absorbance sample / absorbance positive control * 100) > 36.5 (Suluku R et al., Viruses 16, 2024. https://doi.org/10.3390/v16040558.)
- VetLine HEV ELISA (Gold Standard Diagnostics VetLine Hepatitis E Virus ELISA) positive when > 11 NTU (absorbance sample * 10 / absorbance cut-off control); doubtful when 9 - 11 NTU; negative when < 9 NTU

## Sheet: S6_VNT_Flavivirus
Supplementary Table S6: Flavivirus VNT analysis of screened wild boar sera (Saxony, 2023/24).
15 WNV- and TBEV-BMBA-negative and 12 WNV- and/or TBEV-BMBA-positive samples were analyzed with a virus neutralization tests (VNT).
Sample ID	BMBA result	ELISA result	WNV VNT (ND50) a	TBEV VNT (ND50) a	USUV VNT (ND50) a	VNT result b
143428856	WNV & TBEV neg.	c & bELISA pos.	20	ctx	30
145436782			40	40	10
145454548			40	ctx	15
145699441			15	ctx	ctx
145770021			60*	ctx	15
145781446			<10, neg.	<10, neg.	10
145789558			≥120	<10, neg.	<10, neg.	WNV nAb pos.
145797093			ctx	ctx	15
145874854			30	ctx	≥120	USUV nAb pos.
146102056			20	<10, neg.	20
146214527			30	<10, neg.	80	USUV nAb pos.
146254386			15	ctx	30
146268275			ctx	<10, neg.	80	USUV nAb pos.
146283110			15	ctx	<10, neg.
146308843			40	<10, neg.	≥120	USUV nAb pos.
145766747	WNV pos.	c & bELISA pos.	≥120	15	20	WNV nAb pos.
145767267			20	<10, neg.	<10, neg.	WNV nAb pos.
145796593			≥120	30	60	WNV nAb pos.
145801558			≥120	ctx	20	WNV nAb pos.
145936598			≥120	<10, neg.	80	WNV nAb pos.
145593297	TBEV pos.	cELISA pos.	30*	80	10	TBEV nAb pos.
145754506			<10, neg.	≥120	<10, neg.	TBEV nAb pos.
145785160			<10, neg.	≥120	<10, neg.	TBEV nAb pos.
145807784			<10, neg.	80	<10, neg.	TBEV nAb pos.
146181440			ctx	≥120	ctx	TBEV nAb pos.
146102405	WNV & TBEV pos.	c & bELISA pos.	15	≥120	40	TBEV nAb pos.
146104775			80	≥120	10	WNV& TBEV nAb pos.
cELISA: ID Screen® Flavivirus Competition ELISA; detects anti-Flavivirus antibodies
bELISA: Ingezim West Nile Compac Blocking ELISA; detects anti-WNV and anti-USUV antibodies
BMBA: bead-based multiplex binding assay
pos.: positive; neg.: negative
a VNT: virus neutralization test. The 50% neutralization dose (ND50) is the reciprocal of the serum dilution at which 50% of the cytopathogenic effect was inhibited. Serum dilutions up to 1:120 were tested.
b No differentiation between WNV and USUV or TBEV by neutralization assays was possible, whenever nAb titres did not deviate sufficiently from each other to allow clear differentiation.
* or ctx: Due to suboptimal sample quality of wild boar sera, indicated samples were not finally interpretable due to cell toxicity in serum control (ctx) or due to cell toxicity or turbidity in serum- and virus-containing wells (*)
